# Supplementary material for: IMCC: A Novel Quantitative Approach Revealing Variation of Global Modular Map and Local Inter-Module Coordination Among Differential Drug’s Targeted Cerebral Ischemic Networks
Source: Front Pharmacol. 2021 Apr 16;12:637253. doi: 10.3389/fphar.2021.637253 (PMC8087074; doi:10.3389/fphar.2021.637253)
Supplement: Supplementary file 1 [file datasheet1.zip]

Archive with 8 entries (5 files):
- Supplementary figure 1-3/
- Supplementary figure 1-3/Supplementary figure 1.png
- Supplementary figure 1-3/Supplementary figure 2.png
- Supplementary figure 1-3/supplementary figure 3.png
- Supplementary material/
- Supplementary material/Supplementary material.xlsx
- Supplementary table 1-7/
- Supplementary table 1-7/supplementary table 1-7.docx
