# Supplementary material for: IMCC: A Novel Quantitative Approach Revealing Variation of Global Modular Map and Local Inter-Module Coordination Among Differential Drug’s Targeted Cerebral Ischemic Networks
Source: Front Pharmacol. 2021 Apr 16;12:637253. doi: 10.3389/fphar.2021.637253 (PMC8087074; doi:10.3389/fphar.2021.637253)
Supplement: Supplementary file 1 [file datasheet1.zip › Supplementary material/Supplementary material.xlsx]

## Sheet: Sheet1
gene_symbol	Array ID	Vehicle-module	BA-module	JA-module	UA-module	CM-module	Vehicle-01	Vehicle-02	Vehicle-03	Vehicle-04	Vehicle-05	Vehicle-06	Vehicle-07	Vehicle-08	Vehicle-09	Vehicle-10	Vehicle-11	Vehicle-12	BA-01	BA-02	BA-03	BA-04	BA-05	BA-06	BA-07	BA-08	BA-09	BA-10	BA-11	BA-12	JA-01	JA-02	JA-03	JA-04	JA-05	JA-06	JA-07	JA-08	JA-09	JA-10	JA-11	JA-12	UA-01	UA-02	UA-03	UA-04	UA-05	UA-06	UA-07
Tbp	Sc01R02C06	yellowgreen	turquoise	darkturquoise	yellow	turquoise	2.871	2.62	2.618	1.437	1.373	1.374	2.188	2.882	1.526	1.838	3.69	2.866	0.977	0.967	2.681	2.656	3.618	2.723	3.134	2.763	1.845	0.902	2.091	1.964	1.938	2.472	2.099	2.031	1.952	2.576	2.136	1.347	2.743	1.775	1.272	1.22	3.466	8.766		3.128	2.645	2.944	3.832
Zeb1	Sc01R02C07	grey60	turquoise	violet	turquoise	turquoise	1.058	0.851	0.928	1.018	0.869	0.939	0.994	1.01	0.983	0.896	1.045	0.869	0.76	0.812	0.83	0.812	0.89	0.848	0.852	0.919	0.686	0.806	0.813	0.91	0.867	0.91	0.737	0.786	0.793	0.834	0.714	0.684	0.953	0.835	1.258	0.799	0.959	1.166	1.124	0.912	0.816	1.094	1.744
Pou2f1	Sc01R02C08	greenyellow	pink	white	green	turquoise	1.136	0.997	1.342	1.295	1.518	1.404	1.3	1.345	1.068	1.069	0.759	0.972	2.002	1.857	1.518	3.211	4.292	2.341	1.592	2.349	2.909	2.756	2.134	1.603			1.225	0.551	1.959	1.189	0.762	1.441	2.058	1.752	0.923	0.956	2.57		1.271	1.554	3.785	3.552	2.152
Foxb1	Sc01R02C09	red	midnightblue	orangered4	blue	turquoise	1.096	0.995	1.081	1.176	1.239	1.274	1.172	1.098	1.163	0.975	1.285	1.085	0.881	0.776	1.234	1.076	1.422	1.295	0.912	1.002	1.101	1.008	1.03	1.246	1.113	1.148	0.65	0.593	0.89	1.087	1.018	0.763	0.859	0.946	1.129	0.886	1.286	1.063	0.955	0.881	1.043	0.897	1.104
Creb1	Sc01R02C10	orange	purple	orangered4	green	turquoise	1.082	1.054	1.275	1.226	1.187	1.363	1.263	1.305	1.162	1.218	1.26	1.247	1.121	1.146	1.661	1.36	2	1.438	1.34	1.46	1.055	1.035	1.16	1.05	0.655	0.831	1.34	1.262	0.834	0.89	0.852	1.151	0.749	0.912	0.97	0.922	1.871	1.556	1.247	1.002	2.288	3.208	1.468
Camk2g	Sc01R03C01	lightcyan	yellow	grey	brown	turquoise	1.127	1.096	1.203	1.307	1.181	1.26	1.043	1.243	1.152	1.259	1.414	1.192	1.089	1.137	1.368	1.326	1.282	0.991	1.251	1.352	1.008	1.104	1.214	1.103	1.049	1.078	1.096	1.279	1.018	1.369	1.112	1.373	1.256	1.187	1.147	1.222	1.486	1.615	1.626	1.333	1.246	1.236	1.659
Csf1	Sc01R03C02	turquoise	turquoise	turquoise	brown	turquoise	1.763	2.578	2.213	2.703	1.518	2.124	3.66	4.321	2.044	2.418	3.94	2.123	1.782	2.199	1.929	2.252	4.277	4.575	4.913	2.918	2.374	1.955	2.882	3.601	2.532	2.605	4.562	6.166	2.14	1.803	2.316	1.829	2.48	1.696	1.292	1.589	5.493	4.955	8.112	4.229	2.252	2.031	3.618
F5	Sc01R03C03	steelblue	turquoise	turquoise	blue	red	2.265	2.941	3.241	2.967	1.771	2.284	3.68	6.801	6.978	7.464	5.022	3.863	1.917	2.59	2.189	2.291	3.385	3.844	3.565	3.011	2.229	2.354	2.692	2.945	3.106	2.812	3.234	3.815	2.485	2.196	1.896	2.137	2.906	2.959	2.121	1.095	8.498	11.7	7.575	5.992	7.426	6.666	5.67
Hspd1	Sc01R03C04	pink	turquoise	royalblue	brown	blue	1.191	1.083	1.242	1.374	1.155	1.039	1.01	1.06	1.285	1.172	1.408	1.313	1.209	1.252	1.152	1.288	1.263	1.057	1.408	1.094	1.294	1.29	1.211	1.378	0.942	0.992	1.159	1.104	1.595	1.478	1.358	1.396	1.136	1.059	1.059	1.259	0.954	2.328	2.312	0.883	0.875	0.876	0.956
Matn2	Sc01R03C05	green	blue	purple	red	turquoise	1.484	1.738	2.141	1.691	1.518	1.537	1.283	1.372	1.771	1.106	1.382	1.562	1.443	1.254	1.716	1.801	1.37	1.255	1.35	2.014	1.513	1.574	1.514	1.848	4.573	3.156	6.127	2.382	1.431	1.495	1.817	2.47	2.008	1.841	1.595	1.713	2.136	2.779	1.296	0.897	3.84	1.929	1.806
Mt1	Sc01R03C06	brown	green	turquoise	blue	yellow	0.357	0.442	0.463	0.423	0.286	0.278	0.309	0.348	0.303	0.335	0.305	0.313	0.581	0.597	0.609	0.641	0.533	0.458	0.512	0.486	0.748	0.871	0.847	0.891	0.903	0.883	0.867	0.922	0.622	0.658	0.644	0.635	0.737	0.609	0.606	0.608	1.483	1.445	1.35	1.339	1.079	1.021	1.04
Adamts1	Sc01R03C07	yellowgreen	blue	royalblue	yellow	red	1.839	2.226	1.235	0.689	0.542	0.606	1.445	2.944	1.073	1.799	2.7	3.197	0.433	0.427	0.815	1.015	1.599	0.868	1.221	2.2	0.735	0.769	0.718	0.856	0.993	1.048	1.112	1.09	2.582	1.444	1.421	1.292	1.273	1.176	1.032	1.186	4.928	10.27	4.536	1.358	1.518	1.556	2.151
Klf6	Sc01R03C08	red	pink	orange	yellow	pink	0.893	0.831	0.943	0.893	0.897	0.969	0.933	0.947	0.827	0.788	0.999	0.797	0.817	0.966	0.894	0.911	1.077	0.928	0.805	0.721	0.9	0.944	0.799	0.822	0.99	1.049	0.968	1.059	0.974	1.037	0.968	0.951	0.856	0.865	0.783	0.883	1.023	2.427	1.277	1.258	1.27	1.102	1.192
Dffa	Sc01R03C09	lightyellow	yellow	midnightblue	turquoise	turquoise	1.078	1.236	1.163	1.093	1.383	1.236	1.13	0.977	1.022	1.167	0.781	0.938	1.039	1.066	1.729	1.615	1.127	0.942	1.23	1.253	1.004	0.999	1.148	1.266	0.999	1.286	0.878	1.052	0.915	1.049	1.291	1.616	1.192	1.097	1.245	1.162	0.972	1.235	1.144	0.861	1.519	1.715	1.188
Rgs18	Sc01R03C10	skyblue	turquoise	turquoise	turquoise	turquoise	2.184	1.624	1.887	1.863	1.853	1.986	1.69	1.9	1.854	1.313	1.535	2.312	1.547	1.617	1.649	1.877	2.654	2.899	2.724	2.553	1.204	1.617	1.491	1.357	1.715	1.966	2.288	4.888	0.795	1.282	1.449	1.613	0.903	1.14	2.068	2.053	3.233	2.993	2.348	2.928	2.387	3.555	2.87
Rhoa	Sc01R04C01	yellow	magenta	grey60	purple	royalblue	0.986	1.025	1.203	1.31	1.127	1.116	1.234	1.066	1.621	1.852	1.635	1.893	1.317	1.177	1.376	1.216	1.471	1.22	1.376	1.231	1.336	1.458	1.497	1.603	1.063	1.231	1.341	1.54	1.701	1.644	2.221	2.041	2.087	1.721	2.133	1.819	1.594	1.741	1.388	1.674	1.602	1.619	1.68
Kcnmb1	Sc01R04C02	darkturquoise	pink	turquoise	black	turquoise	1.672	1.485	1.571	1.838	1.588	1.356	1.612	1.326	1.827	1.631	1.568	1.28	1.206	1.917	1.637	1.616	2.195	1.541	1.484	1.542	1.391	1.738	1.804	1.723	1.9	1.984	3.255	3.56	1.348	1.579	1.853	1.274	1.29	1.739	1.818	1.695	2.541	2.457	3.076	3.071	2.727	1.962	3.383
Pdcd11	Sc01R04C03	lightgreen	blue	purple	turquoise	brown	1.491	1.881	1.39	1.829	2.801	2.408	2.501	2.609	2.049	1.967	1.755	1.836	1.24	1.482	2.852	3.54	4.469	3.66	2.895	5.812	2.536	2.22	1.789	2.245	4.053	3.505	4.924	1.191	1.168	1.486	1.315	2.196	1.977	1.768	1.882	1.572	2.659	2.206	3.112	1.615	5.877	5.535	3.793
Pdpk1	Sc01R04C04	blue	green	darkred	brown	black	1.363	1.45	1.146	1.282	0.971	1.07	0.983	1.064	0.895	1.112	0.937	0.993	0.995	1.041	1.012	1.031	1.102	0.908	0.875	0.935	1.073	1.013	1.07	1.241	1.118	1.066	1.097	1.017	0.949	0.962	0.863	1.049	1.261	0.869	0.969	0.901	1.228	1.4	1.39	1.032	1.216	1.013	1.113
Casp8ap2	Sc01R04C05	lightyellow	lightcyan	turquoise	turquoise	blue	2.072	1.406	1.573	1.398	1.298	1.612	1.6	2.14	2.45	1.816	2.822	2.227	1.731	2.207	2.169	2.302	1.777	3.095	2.488	2.625	2.287	2.629	2.431	2.546	2.837	2.016	2.842	2.907	1.322	1.897	1.791	2.318	2.258	2.059	2.449	1.768	3.286	3.601	3.126	2.459	2.981	3.593	3.277
Mogat1	Sc01R04C06	lightsteelblue1	turquoise	turquoise	blue	brown	4.348	2.968	1.614	2.09	7.707	5.366	7.002	4.316	4.255	4.231	3.056	4.9	3.322	3.772	4.807	2.802	5.938	4.704	5.79	5.978	3.2	3.493	3.23	5.226	5.945	5.728	5.361	8.543	2.502	2.486	5.106	5.883	6.351	4.096	3.071	1.651	17.15	12.22	6.535	14.09	8.776	8.677	6.627
Rps26	Sc01R04C07	purple	greenyellow	cyan	brown	turquoise	1.099	1.042	1.208	1.133	0.77	0.849	0.808	0.821	0.863	0.905	1.037	0.86	0.727	0.838	0.89	0.965	0.914	0.794	1.104	0.811	0.781	0.76	0.906	0.918	0.946	0.948	0.89	0.908	0.705	0.803	0.769	0.758	1.017	1.17	0.873	0.796	1.498	1.387	1.462	1.268	0.899	0.914	0.942
Ak1	Sc01R04C08	grey60	black	green	turquoise	pink	1.596	1.46	2.014	2.256	1.613	1.798	1.948	1.96	1.475	1.712	1.825	1.669	1.245	1.358	1.479	1.356	1.226	1.186	1.114	1.163	0.9	0.838	1.176	0.943	1.134	1.188	1.306	1.319	1.077	1.059	0.978	0.833	1.195	1.279	1.231	0.812	2.313	1.848	2.315	2.05	2.199	2.483	2.777
Csnk2a2	Sc01R04C09	yellowgreen	turquoise	royalblue	yellow	turquoise	1.484	1.493	1.586	1.219	0.944	1.013	0.963	2.065	1.06	1.455	1.763	1.56	1.022	1.148	1.185	1.304	1.331	1.318	1.314	1.275	1.075	1.151	1.087	1.213	1.003	1.207	1.134	1.379	1.749	1.368	1.272	1.289	1.021	1.201	1.047	1.045	2.136	4.797	2.848	1.469	1.702	1.842	1.428
Dkk2	Sc01R04C10	midnightblue	turquoise	turquoise	green	grey	3.898	3.656	2.142	2.656	3.164	2.935	3.84	5.799	4.405	4.905	5.835	3.879	3.371	2.561	3.043	2.555	4.47	4.362	4.764	3.917	4.003	4.024	3.501	3.575	4.788	4.375	3.083	15.02	1.968	2.298	2.168	2.568	2.799	3.287	3.184	3.361	4.776	4.781	5.945	4.253	5.759	13.34	4.611
Ppm1e	Sc01R05C01	blue	magenta	tan	yellow	turquoise	0.902	0.864	0.848	0.992	1.144	1.333	1.54	1.548	1.527	1.31	1.367	1.577	1.003	1.082	1.135	0.988	1.227	1.237	1.247	1.208	1.254	1.407	1.215	1.47	1.034	1.142	1.223	1.361	1.041	1.21	1.133	1.275	1.489	1.406	1.421	1.412	2.041	2.563	1.921	1.26	1.532	1.878	2.009
Tnfrsf22	Sc01R05C02	yellow	green	grey60	blue	yellow	0.876	0.868	0.878	0.893	0.837	0.854	0.872	0.838	0.746	0.715	0.806	0.799	0.797	0.923	0.844	0.95	0.81	0.727	0.755	0.682	1.006	1.08	1.011	1.107	1.318	1.166	1.217	1.171	0.888	0.911	0.935	0.973	0.92	0.996	0.95	0.929	1.217	1.179	1.136	1.253	1.127	1.135	1.111
Trp53i11	Sc01R05C03	darkmagenta	darkgreen	turquoise	salmon	royalblue	1.683	1.354	1.277	2.025	1.911	1.55	1.364	1.765	1.741	1.596	1.385	2.082	1.566	1.94	1.654	2.546	2.449	1.545	1.608	1.89	1.629	1.672	2.025	2.08	2.796	1.921	2.239	2.848	1.045	1.295	1.583	1.241	1.448	1.553	1.626	1.293	1.496	0.746	1.362	1.36	1.828	1.802	1.849
Smpd3	Sc01R05C04	yellowgreen	pink	turquoise	yellow	turquoise	1.467	1.096	1.385	1.235	0.981	1.106	1.185	1.319	0.999	1.222	1.373	1.67	1.007	1.034	1.164	1.379	1.484	1.033	1.097	1.168	1.014	1.291	1.374	1.069	1.273	1.427	0.789	1.762	1.177	1.297	1.282	1.026	1.256	1.337	1.158	0.934	0.98	2.419	1.328	0.656	1.672	1.371	1.542
Grin1	Sc01R05C05	salmon	salmon	blue	turquoise	blue	2.92	2.713	2.723	3.165	6.626	6.877	17.27	8.718	8.268	6.738	9.395	25.16	3.692	3.745	6.982	5.772	2.746	2.433	4.614	5.96	2.51	3.616	1.654	4.165	2.802	3.1	4.944	4.02	6.555	14.45	9.974	6.904	2.115	1.476	2.202	1.231	1.994		3.249	0.636	9.873	5.247	6.299
Cdk5	Sc01R05C06	black	tan	grey	turquoise	turquoise	1.447	1.467	1.464	1.592	1.417	1.492	1.016	1.249	1.433	1.888	1.665	1.355	1.457	1.633	1.733	1.594	1.404	1.404	1.069	1.616	1.203	1.4	1.471	1.594	1.694	1.628	1.68	1.444	1.583	1.457	1.27	1.761	1.714	1.775	1.66	1.396	1.679	1.712	2.22	1.119	1.615	2.385	1.7
Jund	Sc01R05C07	brown	greenyellow	blue	turquoise	blue	1.43	1.575	1.599	1.551	2.608	2.201	1.853	1.928	2.387	1.787	2.295	2.2	2.036	2.181	2.224	2.356	2.366	2.241	2.543	2.577	2.118	1.87	2.047	2.338	1.805	1.598	1.417	1.367	1.98	2.544	2.459	2.495	1.396	1.433	1.335	1.126	0.962	0.934	0.855	0.799	1.753	1.8	1.998
E2f1	Sc01R05C08	royalblue	yellow	orange	brown	yellow	4.591	4.929	5.054	3.313	13.12	4.671		1.111	5.026		1.053	4.574	2.256	4.085	2.835	4.321	1.827	2.93	3.581	2.918	1.238	2.125	3.843	2.146	6.08	3.988	3.064	8.233	4.271	4.994	5.699	4.694	2.212	0.995	1.356	1.367	3.29			2.942	8.392	6.296	6.246
Apoe	Sc01R05C09	greenyellow	black	lightyellow	magenta	blue	0.715	0.814	0.84	0.835	0.95	0.935	0.812	0.787	0.759	0.712	0.781	0.765	0.916	0.951	1.105	0.984	0.887	0.818	0.903	0.872	0.862	0.829	0.982	0.864	1.003	1.067	0.954	1.002	0.806	0.819	0.786	0.766	0.866	0.874	0.915	0.717	0.985	0.924	0.871	0.935	0.997	0.863	0.87
Il1b	Sc01R05C10	green	yellow	steelblue	turquoise	turquoise	0.997	1.074	1.43	1.18	1.001	1.172	1.132	1.003	0.94	0.973	1.079	1.055	0.903	0.947	1.021	1.062	0.958	0.889	1.018	0.862	0.948	0.898	1.05	1.014	0.843	0.978	0.961	1.044	0.939	0.952	1.033	1.081	0.856	1.025	1.116	0.797	0.939	0.901	0.837	0.918	1.033	1.068	1.022
Prkar1b	Sc01R06C01	red	magenta	blue	turquoise	blue	2.4	2.253	2.428	3.023	5.885	4.913	4.18	3.501	2.507	2.45	5.172	4.816	1.721	1.993	2.106	2.718	2.562	2.277	2.698	2.369	2.909	3.199	2.865	3.138	1.359	1.329	1.96	1.544	2.119	2.546	2.927	4.017	1.692	1.745	1.94	2.123	0.524	0.708	0.48	0.316	2.284	2.164	1.922
Il7r	Sc01R06C02	lightyellow	blue	purple	turquoise	turquoise	1.125	1.177	1.236	1.069	1.171	1.271	1.217	1.318	1.456	1.139	1.586	1.395	1.163	1.279	1.506	1.56	2.373	1.526	1.853	3.262	1.354	1.559	1.363	1.603	1.347	2.526	3.386	0.784	1.206	1.195	1.717	1.318	1.276	1.439	1.643	1.292	1.828	1.452	1.399	1.837	2.336	2.783	2.446
Ngfb	Sc01R06C03	violet	turquoise	lightyellow	turquoise	turquoise	1.101	1.111	1.029	1.136	1.138	1.185	1.225	1.121	0.982	0.927	1.12	0.941	0.878	0.806	0.892	0.799	1.022	0.904	1.016	1.026	0.836	0.857	0.961	1.019	0.829	1.021	0.963	0.965	0.792	0.825	0.825	0.783	0.778	0.901	0.798	0.724	1.187	1.077	1.117	1.031	1.336	1.482	1.279
Rela	Sc01R06C04	magenta	green	pink	yellow	darkgreen	1.603	1.18	1.248	1.211	1.08	1.383	1.156	1.121	1.189	1.005	1.284	1.392	1.11	1.217	1.296	1.245	1.187	1.314	1.055	1.17	1.127	1.717	1.384	1.623	1.554	0.852	0.789	0.946	1.193	1.177	1.261	1.102	1.351	1.171	1.271	1.203	1.682	1.077	1.486	1.748	1.529	1.457	1.532
Ifnar1	Sc01R06C05	pink	green	purple	turquoise	turquoise	1.186	1.318	1.188	1.602	1.411	1.279	1.184	1.173	1.307	1.121	1.225	1.284	0.972	1.084	1.101	1.281	1.122	1.023	1.013	1.104	1.227	1.341	1.125	1.372	1.332	1.322	1.341	1.1	0.899	1.026	1.015	1.103	1.208	1.003	1.061	1.05	1.355	1.421	1.603	1.504	1.358	1.451	1.656
Adcy6	Sc01R06C06	plum1	darkgreen	green	purple	black	1.415	1.277	1.027	1.123	1.356	1.076	1.053	1.081	0.901	0.853	1.192	1.165	1.223	1.056	1.174	1.319	1.363	1.168	1.239	1.023	1.059	1.114	1.183	1.371	1.102	1.295	1.052	1.112	1.158	1.08	1.522	1.303	1.085	1.021	0.801	1.696	2.112	2.621	1.714	1.105	1.905	2.061	2.527
Bak1	Sc01R06C07	brown	turquoise	pink	turquoise	turquoise	1.536	1.675	1.207	1.599	1.941	1.871	1.822	1.772	1.808	1.799	1.868	2.109	1.465	1.463	1.749	1.797	2.066	1.893	2.049	1.878	1.666	1.978	1.657	1.843	0.263	2.667	2.445	2.633	1.218	1.505	1.598	1.875	1.513	1.581	1.381	0.935	1.841	1.278	1.382	1.397	1.704	2.252	2.349
Fzd6	Sc01R06C08	skyblue	yellow	turquoise	blue	turquoise	1.83	1.394	1.46	1.521	1.315	1.476	1.881	1.489	1.403	1.673	1.881	1.426	1.268	1.258	1.461	1.59	1.285	1.41	1.447	1.186	0.965	1.087	1.386	1.363	1.556	1.361	2.006	1.873	1.12	1.007	1.234	1.257	1.203	1.286	1.083	0.816	2.567	2.252	2.063	1.689	2.135	1.726	1.748
Prkch	Sc01R06C09	red	purple	turquoise	turquoise	turquoise	1.051	1.001	1.115	1.172	1.243	1.175	1.066	1.134	1.073	0.973	1.3	1.24	1.116	1.095	1.371	1.161	1.68	1.162	1.413	1.243	0.941	1.048	0.967	1.08	1.193	1.212	1.122	1.203	0.875	0.98	0.89	0.922	1.141	0.932	0.999	0.931	1.193	1.193	1.002	1.075	1.546	1.522	1.324
Rgs4	Sc01R06C10	skyblue	turquoise	tan	blue	blue	1.232	1.163	1.231	1.156	1.259	1.142	0.971	1.092	1.087	1.102	1.059	1.198	1.32	1.12	1.302	1.208	0.929	0.931	0.981	0.98	0.975	1.174	0.938	1.127	1.239	1.101	1.037	1.057	1.139	1.11	1.155	1.181	0.845	0.907	0.857	0.646	1.437	1.45	1.184	1.149	0.938	0.922	0.931
Actg1	Sc01R07C01	tan	lightyellow	magenta	blue	blue	0.999	0.934	0.946	0.984	1.115	1.018	0.954	0.953	1.106	1.068	1.151	1.043	0.763	0.659	0.77	0.808	0.826	0.725	0.71	0.73	0.756	0.839	0.83	1.108	1.015	0.804	0.827	0.898	0.727	0.775	0.79	0.776	0.955	0.928	0.927	0.88	1.145	1.211	1.105	1.157	1.043	1.045	1.027
Gck	Sc01R07C02	blue	turquoise	lightsteelblue1	purple	turquoise	1.288	1.313	1.413	1.592	1.149	1.243	1.004	1.135	0.942	1.116	1.103	0.891	0.995	1.151	0.984	1.078	1.061	0.785	0.952	0.824	0.995	0.981	1.019	1.04	1.459	1.145	0.75	0.641	0.932	0.782	0.761	0.894	1.211	0.948	0.973	1.007	1.294	0.67	1.169	0.994	0.933	1.07	0.885
Rgs9	Sc01R07C03	skyblue	magenta	magenta	green	brown	1.188	1.252	1.263	1.268	1.584	0.739	0.534	0.637	0.637	0.939	0.512	0.945	0.272	0.388	0.795	0.907	0.814	0.65	0.927	0.533	0.871	1.113	1.234	1.053	1.36	0.419	0.706	0.761	0.457	0.425	0.352	0.561	0.675	0.773	1.075	1.143	1.047	0.893	0.923	0.699	1.154	0.59	1.095
Sox9	Sc01R07C04	pink	lightgreen	saddlebrown	pink	yellow	1.091	1.082	1.154	1.47	1.007	0.993	1.025	1.235	1.223	1.067	1.278	1.186	1.027	1.068	1.2	1	1.204	1.176	1.033	1.29	1.237	1.128	1.317	1.239	1.323	1.119	1.687	1.576	0.861	0.851	1.208	1.028	0.956	0.916	0.914	1.626	1.402	1.739	1.535	1.552	1.585	1.536	1.607
Rgs1	Sc01R07C05	darkorange2	turquoise	grey60	blue	green	1.094	0.974	1.055	0.999	0.96	1.069	0.982	1.181	0.754	0.742	1.074	0.957	0.68	0.602	1.229	1.054	1.169	1.268	0.938	1.088	0.858	0.787	0.844	0.941	0.495	0.744	0.382	0.518	0.794	0.904	0.957	1.452	1.072	0.919	0.898	0.682	1.954	1.144	1.364	0.856	0.873	0.912	0.822
Dgke	Sc01R07C06	turquoise	turquoise	turquoise	yellow	turquoise	1.463	1.789	2.028	1.704	0.991	1.974	2.583	2.901	1.366	1.402	2.736	2.777	1.4	1.845	1.526	1.834	3.198	2.616	2.798	2.547	1.595	1.213	1.337	1.364	4.594	3.181	1.95	5.605	2.562	1.27	2.529	0.185	1.524	1.314	1.381	0.937	2.236	5.595	2.953	0.743	3.785	2.212	3.669
Rgs20	Sc01R07C07	lightyellow	grey60	turquoise	green	turquoise	2.261	2.051	1.705	1.89	3.187	2.054	2.403	4.971	7.603	3.428	6.608	4.511	3.274	2.448	2.93	2.891	3.413	3.152	2.729	3.3	1.306	1.08	1.534	1.929	1.573	3.03	3.247	5.315	1.095	1.145	1.662	2.117	1.63	1.242	1.286	1.435	3.537	4.022	2.813	1.613	4.492	5.758	1.954
Map2k2	Sc01R07C08	yellow	darkred	plum1	magenta	turquoise	1.024	0.955	1.081	1.005	1.063	1.025	0.9	0.899	0.814	0.761	0.982	0.77	0.973	1.06	1.123	1.083	1.039	0.706	0.741	1.073	1.003	1.029	0.933	0.969	1.052	1.205	0.758	0.693	0.878	1.06	0.915	0.968	0.9	1.067	1.07	0.61	1.177	1.15	1.107	1.042	1.136	1.105	1.091
Pin1	Sc01R07C09	yellow	yellow	paleturquoise	greenyellow	cyan	1.661	1.515	1.714	1.723	1.437	1.414	1.267	1.425	1.175	1.005	1.237	1.371	1.344	1.122	1.695	2.094	1.35	1.205	1.483	1.263	1.307	1.293	1.302	1.324	2.623	1.015	1.178	1.434	0.883	0.964	0.869	2.377	1.513	1.252	1.399	0.59	6.481	3.822	5.217	2.522		5.005	5.413
Prkcn	Sc01R07C10	salmon	purple	turquoise	yellow	turquoise	1.55	1.633	1.651	1.606	1.507	1.648	1.548	1.232	1.038	2.821	2.844	5.445	1.901	1.442	1.691	1.592	2.094	1.349	1.689	1.632	1.314	1.085	1.271	1.586	1.881	1.233	2.805	3.723	1.322	1.497	1.612	1.695	1.396	1.446	1.564	1.483	7.353	14.32	4.045	1.358	3.384	3.143	1.935
Dgkz	Sc01R08C01	lightsteelblue1	yellow	green	turquoise	turquoise	1.36	1.512	1.469	1.465	1.203	1.409	1.321	1.416	1.395	1.363	1.445	1.38	1.302	1.272	1.362	1.726	1.265	1.363	1.413	1.353	1.191	1.333	1.448	1.434	1.233	1.122	1.063	1.125	1.205	1.061	1.334	1.462	1.038	1.068	1.107	1.38	1.128	1.102	1.146	1.019	1.366	1.33	1.575
Csnk1g1	Sc01R08C02	darkgrey	midnightblue	brown	turquoise	turquoise	1.275	0.992	1.147	1.145	1.321	1.387	1.054	1.38	1.341	1.177	1.201	1.453	1.036	1.076	1.205	1.325	1.793	1.515	1.336	1.363	1.169	1.373	1.463	1.682	2.252	1.436	1.167	1.782	1.065	0.984	1.146	1.306	1.146	1.278	1.175	1.112	1.444	1.171	1.171	1.212	1.523	1.401	1.855
Dusp4	Sc01R08C03	white	pink	turquoise	turquoise	turquoise	1.461	1.379	1.463	2.002	1.631	2.084	1.572	1.784	1.665	1.634	1.656	1.679	3.788	3.584	5.277	2.964	9.089	6.54	3.36	4.27	2.35	2.125	3.09	3.013	6.184	9.378	19.91	16.26	2.012	1.716	2.276	3.951	2.311	2.344	2.12	2.187	5.567	4.392	3.734	2.356	8.804	8.839	10.78
Il11	Sc01R08C04	violet	tan	lightyellow	red	brown	1.192	1.156	1.056	1.179	1.229	1.332	1.181	1.15	1.091	0.986	1.118	0.993	0.981	0.996	1.003	1.269	0.965	1.02	0.944	0.906	0.892	1	1.294	0.976	0.89	0.877	1.041	0.74	1.029	1.108	0.938	1.017	1.052	0.852	0.854	0.923	1.031	0.937	0.829	0.988	1.264	1.08	0.966
Grb2	Sc01R08C05	grey60	turquoise	darkturquoise	purple	brown	1.333	1.602	1.409	1.274	1.554	1.586	1.25	1.572	1.58	1.429	1.501	1.504	1.009	1.101	1.146	1.002	1.794	1.302	1.605	1.61	1.205	1.121	1.144	1.253	0.964	1.037	1.031	0.847	1.279	1.022	1.164	1.127	0.999	1.094	1.012	0.766	1.022	1.454	0.832	0.654	1.246	1.106	1.181
Shc1	Sc01R08C06	yellow	turquoise	midnightblue	turquoise	brown	2.144	1.735	1.599	2.172	1.906	2.287	1.615	2.359	3.758	2.902	2.061	4.306	1.664	1.663	2.097	4.678	5.338	4.544	3.839	3.901	1.753	2.306	1.725	3.894	2.918	3.928		3.262	2.714	2.265	3.937	6.844	2.14	1.584	2.027	1.696	3.232	1.857	1.38	1.197	5.695	6.164	5.21
Syk	Sc01R08C07	darkgrey	pink	turquoise	turquoise	brown	1.291	1.056	1.149	1.137	1.328	1.343	1.013	1.207	1.272	1.042	1.13	1.108	1.048	1.294	1.096	1.312	1.42	1.259	1.074	1.068	1.17	1.171	1.235	1.125	2.238	1.213	1.532	2.214	0.903	1.037	0.91	1.11	1.136	1.077	1.215	0.996	1.31	1.033	1.041	1.038	1.709	1.601	1.592
Sim2	Sc01R08C08	lightgreen	turquoise	darkmagenta	brown	yellow	0.828	0.837	0.87	0.93	1.064	1.006	0.928	1.032	0.835	0.917	0.894	0.888	0.963	0.869	0.915	0.905	1.015	0.85	1.018	0.921	0.87	0.908	0.82	0.94	0.873	0.739	0.807	0.985	0.773	0.857	0.833	0.959	0.931	0.922	0.982	0.846	0.848	0.79	0.851	0.863	0.98	0.964	0.928
Ywhah	Sc01R08C09	mediumpurple3	green	greenyellow	cyan	turquoise	0.971	1.003	0.984	0.869	1.002	0.93	1.032	0.891	0.873	1.006	0.883	1.095	1.314	1.109	1.266	1.274	0.993	1.514	1.128	1.297	0.908	1.132	0.835	1.016	1.05	1.166	1.294	1.252	0.979	1.219	1.226	1.106	0.853	1.134	1.114	0.82	1.289	1.073	1.125	0.987	1.18	1.121	0.827
Fgf13	Sc01R08C10	pink	turquoise	saddlebrown	turquoise	brown	1.188	1.024	1.206	1.538	1.066	1.21	1.055	1.113	1.345	1.134	1.452	1.215	0.722	1.025	1.326	1.244	1.615	1.224	1.396	1.389	1.196	1.254	1.275	1.263	1.116	1.192	0.981	0.969	1.25	1.139	1.381	1.223	1.166	1.674	1.315	1.067	1.111	1.199	0.918	0.744	1.39	1.536	1.267
Bid	Sc01R09C01	yellow	yellow	lightcyan	salmon	midnightblue	1.226	1.416	1.4	1.264	1.334	1.148	1.234	1.343	1.174	1.071	1.184	1.252	1.039	1.321	1.497	1.724	1.541	1.35	1.35	1.129	1.647	1.407	1.445	1.271	1.451	1.24	1.049	1.1	1.293	0.972	1.187	1.162	1.071	1.001	1.053	1.226	1.31	1.081	1.121	1.295	1.59	1.336	1.325
Gstm2	Sc01R09C02	saddlebrown	brown	purple	green	turquoise	1.46	1.45	1.507	1.638	1.405	1.244	1.672	1.758	1.262	1.4	1.631	1.212	1.328	1.318	1.943	1.618	2.169	2.344	5.021	3.872	1.75	2.926	2.191	2.565	1.755	1.358	2.77	1.51	0.936	1.1	0.941	1.181	1.476	1.373	1.532	1.12	2.606	1.942	1.778	1.591	2.404	2.801	1.632
Rarg	Sc01R09C03	steelblue	black	darkorange	black	turquoise	1.239	1.241	1.18	1.348	1.423	1.272	1.187	1.047	1.025	0.902	1.22	1.303	1.272	1.7	1.304	1.853	1.321	1.272	1.255	1.008	0.959	0.878	1.063	1.14	2.502	1.493	0.89	0.711	1.051	0.993	1.021	0.969	0.978	0.957	0.995	1.225	1.259	1.027	1.282	1.308	1.289	0.969	1.279
Pou3f1	Sc01R09C04	green	red	darkorange	brown	turquoise	1.511	1.231	1.145	1.218	1.418	1.277	1.406	1.348	1.316	1.159	1.235	1.46	1.381	1.217	1.291	1.395	1.178	1.294	1.38	1.529	1.554	0.85	1.376	1.378	2.268	0.661	0.937	0.682	1.105	1.207	1.039	1.181	1.107	1.15	1.219	1.059	1.174	1.127	1.05	1.049	1.511	1.548	1.515
Camk2b	Sc01R09C05	steelblue	blue	blue	turquoise	blue	2.023	2.036	1.985	2.16	2.624	2.003	1.663	1.881	1.618	1.58	1.797	2.42	2	2.045	2.173	1.896	2.426	2.028	2.199	2.495	1.659	1.822	1.708	1.825	1.65	1.421	1.484	1.735	1.87	1.812	2.25	2.534	1.456	1.638	1.683	1.451	0.986	0.767	0.868	0.852	1.944	1.602	1.912
Mapkapk2	Sc01R09C06	yellow	salmon	pink	brown	brown	1.916	1.498	1.746	1.626	1.527	1.416	1.256	1.608	1.115	1.14	1.158	1.18	1.499	1.298	2.173	1.63	1.962	1.354	1.246	1.374	1.233	1.39	1.17	1.342	1.351	0.386	0.535	0.755	0.878	0.927	1.078	0.445	1.43	1.349	1.065	1.184	0.997	1.152	1.095	1.308	1.404	1.768	1.474
Tcf4	Sc01R09C07	yellow	purple	darkturquoise	red	turquoise	1.24	1.174	1.376	1.294	1.269	1.148	1.089	1.145	0.903	1.04	0.969	0.94	0.908	0.937	1.111	1.021	1.139	0.963	1.087	0.938	0.973	0.853	0.949	0.954	0.926	1.002	0.946	0.866	0.918	0.947	1.007	1.058	1.086	1.024	1.015	0.727	1.023	1.02	0.846	0.935	1.299	0.976	0.94
Sos1	Sc01R09C08	salmon	turquoise	turquoise	turquoise	turquoise	1.58	1.488	1.473	1.59	1.652	1.779	2.499	2.713	1.72	2.257	3.416	3.117	1.865	1.521	1.814	2.494	3.434	4.298	4.156	5.538	1.886	1.504	2.22	2.485	1.737	2.812	2.334	7.414	1.568	1.631	1.612	2.06	2.056	1.812	1.927	1.845	2.432	1.824	1.647	2.373	3.122	4.245	2.438
Stat5a	Sc01R09C09	grey60	turquoise	turquoise	turquoise	yellow	1.435	1.267	1.805	1.899	1.307	1.331	1.313	1.338	1.075	1.083	1.293	1.137	1.334	1.188	1.619	1.935	1.828	1.79	1.093	1.591	1.519	1.097	1.634	1.336	1.621	0.81	1.688	1.864	0.904	0.989	1.206	0.981	1.343	1.235	1.143	0.781	1.847	1.005	1.373	1.117	2.319	1.487	1.85
Vegfb	Sc01R09C10	blue	lightcyan	black	brown	turquoise	1.025	1.222	1.374	1.208	1.012	1.045	1.031	1.04	0.951	0.972	1.129	0.872	1.41	0.94	1.196	1.11	1.072	0.794	0.873	0.886	0.994	0.962	0.973	0.852	0.797	0.534	0.569	0.952	0.732	0.945	0.873	0.809	0.914	0.87	0.953	0.523	0.86	1.04	0.874	0.992	1.193	0.882	1.033
Bad	Sc01R10C01	pink	cyan	red	yellow	turquoise	1.911	2.028	2.06	3.318	1.908	1.771	1.702	2.279	2.026	2.108	2.284	2.279	1.902	2.276	3.499	2.699	3.729	5.383	3.191	3.606	2.478	4.389	2.546	3.137	2.863	3.893	1.427	3.107	1.462	1.415	1.583	1.451	1.872	1.813	2.011	1.569	2.101	1.486	1.969	1.756	2.446	2.225	2.111
Etv3	Sc01R10C02	darkolivegreen	lightyellow	magenta	turquoise	turquoise	1.082	0.958	1.407	1.191	0.933	1.072	0.842	1.043	1.01	1.256	1.046	1.006	0.891	0.778	1.151	0.894	0.86	0.796	0.875	0.926	0.985	0.908	0.894	1.197	1.001	0.681	0.85	0.903	0.752	0.887	0.903	0.93	1.132	0.993	1.052	1.018	1.15	1.052	0.951	1.138	1.195	1.176	1.167
Id1	Sc01R10C03	steelblue	tan	turquoise	blue	black	1.094	1.034	1.007	1.07	1.108	1.155	1.093	0.948	0.996	0.981	0.967	1.095	0.918	0.933	1.083	0.908	0.984	0.894	1.028	0.816	1.233	0.854	0.947	0.949	0.946	0.792	0.772	0.744	0.829	1.031	1.032	0.959	0.904	0.979	1.008	0.941	0.857	0.943	0.989	0.877	0.964	1.054	0.934
Lcat	Sc01R10C04	brown4	black	darkred	brown	turquoise	3.733	2.976	3.557	3.402	1.256	2.408	1.647	3.673	1.405	1.248	1.708	1.534	1.52	1.444	1.947	1.716	1.538	1.354	1.199	1.262	1.194	1.383	1.181	1.443	1.725	1.413	1.592	1.41	1.573	1.343	1.198	1.277	1.672	1.292	1.277	1.339	1.673	2.585	2.297	1.764	1.277	1.207	1.33
Nf1	Sc01R10C05	yellow	turquoise	turquoise	midnightblue	turquoise	1.862	1.58	1.69	1.686	1.277	1.662	1.768	3.488	2.304	5.406	3.622	2.88	1.189	1.668	2.834	1.03	2.646	2.287	1.761	1.99	1	1.176	1.405	1.228	2.048	1.589	1.685	2.144	1	1.042	1.175	0.944	1.565	1.177	1.287	0.998	4.38	3.191	1.366	2.551	2.556	2.217	2.471
Gsn	Sc01R10C06	midnightblue	magenta	turquoise	cyan	turquoise	1.325	1.389	1.561	1.52	1.314	1.415	1.15	1.187	1.108	1.187	1.201	1.192	1.395	1.876	1.524	1.472	1.368	1.276	1.642	1.451	1.317	1.132	1.295	0.978	0.784	1.003	0.93	0.719	0.827	0.976	1.187	1.257	1.181	1.146	1.118	1.058	1.514	1.297	1.386	1.1	1.447	1.497	1.151
Bbc3	Sc01R10C07	blue	turquoise	saddlebrown	turquoise	blue	1.295	1.097	1.304	1.221	1.287	1.391	1.358	1.264	1.388	1.306	1.323	1.469	1.117	1.36	1.225	1.103	1.067	0.95	1.08	0.736	0.956	0.983	0.997	1.038	0.944	0.952	0.808	0.738	1.181	1.147	1.044	0.983	1.009	1.055	1.081	0.873	0.957	0.918	0.877	0.84	1.134	1.093	1.048
Clu	Sc01R10C08	blue	brown	turquoise	turquoise	midnightblue	0.966	1.079	0.988	1.063	0.902	0.99	0.857	0.86	0.783	0.803	0.914	0.894	0.838	0.954	0.966	0.973	0.889	0.877	0.593	0.663	0.869	0.915	0.824	0.893	0.833	0.941	0.773	0.731	0.917	0.897	0.894	0.942	0.816	0.884	0.871	0.905	1.095	0.848	0.903	0.885	0.91	0.964	0.966
Capn9	Sc01R10C09	darkolivegreen	turquoise	brown	turquoise	turquoise	1.672	1.64	1.84	1.792	1.557	1.717	1.494	1.558	1.57	1.683	1.705	1.546	1.766	1.479	2.922	2.506	5.176	4.666	4.419	5.352	1.695	1.946	1.855	1.723	2.959	2.32	1.979	2.341	1.499	1.558	1.3	2.016	1.566	1.555	1.643	1.072	1.994	1.502	1.504	1.731	3.882	4.418	2.388
Ercc5	Sc01R10C10	paleturquoise	purple	cyan	blue	black	1.105	1.205	1.328	1.355	1.086	1.175	1.434	1.148	1.174	1.035	1.425	1.154	1.37	1.34	1.496	1.352	1.945	1.325	1.659	1.423	0.817	1.212	1.016	1.136	0.851	0.725	0.824	0.86	0.842	0.911	0.786	0.851	1.335	1.165	1.183	0.712	4.985	1.335	1.493	1.038	1.583	2.495	1.33
Comt	Sc01R11C02	pink	turquoise	darkmagenta	turquoise	yellow	1.04	0.985	0.995	1.104	0.867	0.953	0.967	0.996	1.031	0.838	1.165	0.951	1.052	0.991	1.043	1.025	0.904	0.724	0.887	0.867	0.958	0.924	1.093	1.181	0.969	0.911	0.934	1.05	0.878	0.924	0.913	1.008	0.939	0.913	0.886	0.935	1.045	1.057	0.965	1.05	1.115	1.044	1.203
Ctsl	Sc01R11C03	turquoise	magenta	purple	pink	turquoise	0.824	0.812	0.912	0.894	0.927	0.895	0.964	1.291	1.062	1.045	1.137	1.104	0.787	0.796	0.909	0.824	0.824	0.776	1.011	0.785	0.84	0.923	0.95	1.076	0.769	1.154	1.578	1.023	0.842	0.914	0.954	0.911	1.06	1.073	1.048	0.807	1.309	1.485	1.332	1.127	1.378	1.38	1.141
Amph	Sc01R11C04	lightsteelblue1	magenta	darkolivegreen	blue	lightcyan	1.249	1.147	1.09	1.017	1.363	1.185	1.537	1.148	1.212	1.127	1.357	1.288	1.023	1.134	1.022	0.87	1.277	1.038	1.081	0.958	1.141	1.187	1.257	1.411	1.01	0.959	1.501	1.131	1.065	1.052	1.009	1.083	1.271	1.307	1.223	1.123	1.768	1.289	1.416	1.278	1.263	1.361	1.379
Vegfc	Sc01R11C05	turquoise	turquoise	turquoise	salmon	salmon	1.258	1.204	1.354	1.602	1.482	1.207	1.456	1.756	1.57	1.247	1.59	1.497	1.526	1.936	1.105	2.045	2.144	1.664	1.93	1.993	1.339	1.893	1.496	1.642	2.405	2.578	1.582	7.611	1.286	1.132	1.125	1.903	1.567	1.136	1.714	1.987	1.559	1.237	1.264	1.576	2.166	1.888	1.783
Bax	Sc01R11C06	brown	turquoise	greenyellow	greenyellow	turquoise	1.052	1.24	1.224	1.192	1.437	1.521	1.318	1.441	1.415	1.162	1.236	1.487	1.248	1.302	1.474	1.374	1.531	1.583	1.481	1.41	1.324	1.367	1.171	1.338	1.38	1.14	1.465	1.521	1.207	1.311	1.336	1.26	1.043	1.172	1.082	1.017	1.706	0.956	1.203	1.116	1.487	1.431	1.327
Cyp51	Sc01R11C07	yellow	brown	turquoise	blue	turquoise	0.975	0.963	1.136	1.078	0.807	0.943	1.065	1.543	1.255	1.835	1.366	1.84	1.048	0.937	0.985	1.027	0.822	1.137	1.409	1.492	1.019	1.244	1.254	1.331	1.405	1.507	1.619	2.076	1.054	1.328	1.256	1.599	1.432	1.453	1.286	1.235	1.667	1.392	1.298	1.185	1.19	1.131	0.993
Sox10	Sc01R11C08	red	darkred	greenyellow	turquoise	blue	1.582	1.365	1.805	2.356	2.327	2.073	1.66	1.766	1.7	1.271	1.877	2.003	2.08	2.124	2.227	2.1	2.174	1.675	1.484	2	1.958	2.13	2.394	2.207	1.531	1.12	2.567	1.806	1.267	1.189	1.464	1.876	1.385	1.119	1.353	0.904	1.13	1.038	0.921	0.963	2.116	2.029	1.68
Nfyc	Sc01R11C09	lightcyan	turquoise	salmon	magenta	greenyellow	0.939	0.976	1.122	1.104	0.94	1.136	0.979	1.002	0.965	1.071	1.224	1.105	1.055	1.19	1.107	1.072	1.034	0.939	1.031	1.101	0.983	0.989	1.145	1.174	1.106	1.169	1.286	1.284	0.799	0.848	0.947	0.979	1.128	1.166	1.262	0.951	1.416	1.21	1.418	1.383	1.503	1.412	1.414
Gata2	Sc02R02C06	lightcyan	blue	blue	greenyellow	yellow	1.11	1.022	1.011	1.091	0.979	1.171	1.168	1.207	1.152	1.084	1.017	1.263	1.361	1.182	1.476	1.412	1.336	1.323	1.321	1.917	1.164	1.057	1.198	1.213	1.129	0.751	0.855	0.852	1.091	1.342	1.547	1.195	0.914	0.926	1.047	1.301	1.866	1.465	1.887	1.311	1.727	1.528	1.451
Id3	Sc02R02C07	tan	turquoise	darkorange	blue	lightyellow	1.224	1.225	1.259	1.204	1.446	1.37	1.175	1.166	1.436	1.387	1.555	1.408	1.095	1.078	1.294	1.232	1.835	1.457	1.068	1.797	0.99	1.143	0.894	1.452	0.602	0.829	0.968	1.166	0.94	0.863	0.963	0.924	0.977	0.945	1.052	1.084	1.222	1.203	0.994	1.155	1.183	1.152	0.879
Lef1	Sc02R02C08	darkgreen	royalblue	purple	turquoise	blue	1.008	1.003	1.048	1.022	1.111	1.137	1.099	1.075	1.032	0.965	1.056	0.873	0.871	0.903	0.902	0.933	1.02	0.733	0.831	0.842	0.733	0.894	0.836	0.92	0.947	1.03	0.941	0.877	0.87	0.982	0.908	0.817	0.848	0.853	0.878	0.843	1.053	0.987	0.962	0.926	0.979	0.895	0.976
Pou6f1	Sc02R02C09	magenta	turquoise	lightsteelblue1	turquoise	brown	1.89	1.423	1.211	1.249	1.205	1.457	1.394	1.195	1.248	1.122	1.344	1.317	1.195	1.02	0.991	1.087	1.434	1.084	0.912	1.189	1.303	1.081	0.89	1.492	1.169	0.93	0.63	0.786	0.792	0.645	0.853	0.875	0.981	0.891	0.862	1.007	1.038	0.878	0.859	0.918	1.301	1.199	1.231
6330503C03Rik	Sc02R02C10	turquoise	purple	midnightblue	brown	turquoise	0.908	0.972	0.817	0.849	1.077	1.011	1.168	1.417	1.017	0.929	1.119	0.966	1.019	0.966	1.019	1.121	1.146	0.967	1.153	1.009	0.893	0.84	0.88	0.934	0.809	0.846	0.898	0.927	0.895	1.139	0.839	0.701	0.883	0.984	1.038	1.022	1.232	1.369	1.688	1.062	1.221	1.23	1.11
Ech1	Sc02R03C01	orangered4	red	brown	blue	black	1.017	1.134	0.972	1.169	1.255	1.205	1.278	1.343	1.073	1.054	1.207	0.921	1.269	1.482	1.451	1.522	1.044	1.321	1.115	1.463	0.977	1.035	1.056	1.163	1.587	1.254	1.013	1.118	0.845	0.954	1.151	1.002	0.987	1.124	1.113	1.095	1.329	1.353	1.135	1.005	1.112	0.95	1.023
Ccl4	Sc02R03C02	darkslateblue	turquoise	tan	turquoise	blue	1.2	1.156	1.183	1.186	0.972	1.21	1.146	0.997	1.095	1.071	1.208	1.175	0.909	0.945	0.851	0.998	1.262	1.51	1.346	1.158	0.983	0.957	1.007	1.076	1.088	0.879	0.979	1.018	1.094	0.964	1.044	1.004	0.901	0.838	0.967	0.891	0.831	0.802	0.792	0.774	0.875	0.899	0.891
Itm2a	Sc02R03C03	darkgrey	green	turquoise	blue	yellow	0.631	0.803	0.781	0.777	0.56	0.463	0.853	0.414	0.522	0.705	0.53	0.754	0.597	0.529	0.631	0.658	0.588	0.497	0.489	0.444	0.791	0.758	0.748	0.87	0.986	0.847	0.936	1.006	0.601	0.675	0.651	0.672	0.677	0.662	0.709	0.63	1.124	1.154	1.112	1.09	1.016	0.924	0.886
Hspa1a	Sc02R03C04	brown	magenta	blue	turquoise	blue	1.038	0.96	0.945	0.843	1.178	1.683	1.418	1.424	1.41	1.193	1.556	1.356	1.064	1.249	1.11	1.185	1.75	1.424	2.431	1.575	2.295	1.846	2.545	2.996	1.287	0.949	0.798	0.793	2.789	2.894	2.715	2.5	0.616	0.696	0.738	0.762	0.401	0.284	0.332	0.32	0.987	1.094	1.032
Cbx3	Sc02R03C05	turquoise	turquoise	yellow	yellow	brown	1.601	1.736	1.735	1.759	1.587	1.975	2.805	13.98	1.665	2.073	1.638	2.593	0.878	1.02	1.006	0.941	1.701	2.566	1.954	2.423	1.108	0.981	1.036	1.253	1.287	1.111	0.514	1.724	0.976	2.687	1.969	1.749	0.839	0.772	0.904	1.145	1.771	8.31	3.96	1.052	1.307	3.505	1.168
Klf10	Sc02R03C06	ivory	brown	grey60	green	salmon	0.554	0.614	0.593	0.596	0.641	0.514	0.591	0.548	0.697	0.579	0.671	0.628	0.495	0.798	0.958	0.68	1.039	1.507	3.491	1.278	1.152	0.944	0.731	0.793	1.49	1.232	1.325	1.022	0.785	0.505	0.426	0.695	0.567	0.538	0.619	0.593	1.678	1.48	1.167	1.156	1.651	3.005	1.204
Idh3g	Sc02R03C07	red	red	lightcyan1	blue	grey60	1.044	1.014	1.104	1.177	1.059	1.236	1.082	1.073	0.973	0.906	1.225	1.051	1.24	1.288	1.281	1.224	1.047	1.04	1.132	1.372	0.931	0.866	0.937	0.984	1.329	1.07	1.145	1.084	0.883	0.963	1.016	1.221	0.915	0.96	0.973	1.018	1.114	1.321	1.093	1.128	1.026	0.991	0.795
Gpx2	Sc02R03C08	greenyellow	greenyellow	red	brown	black	1.741	1.483	2.003	1.791	3.766	3.086	2.594	1.333	2.244	1.298	1.826	1.825	2.459	2.204	2.48	2.426	2.154	2.816	3.347	2.63	1.961	1.715	2.712	2.695	1.641	2.744	1.213	1.411	1.561	2.399	1.675	1.845	1.351	1.517	1.781	1.918	1.447	1.813	2.278	2.052	2.505	3.65	2.996
Map2k5	Sc02R03C09	white	lightcyan	turquoise	blue	yellow	0.417	0.459	0.526	0.569	0.448	0.804	0.542	0.524	0.582	0.519	0.62	0.742	0.595	0.834	0.753	0.679	0.607	0.784	0.76	0.703	0.745	0.783	0.751	0.843	0.721	0.645	0.714	1.008	0.628	0.656	0.624	0.629	0.621	0.625	0.594	0.771	1.219	1.124	1.16	1.057	1.023	0.929	0.94
Daxx	Sc02R03C10	turquoise	brown	blue	brown	green	1.496	1.276	1.368	1.254	1.491	1.246	1.309	0.707	1.255	1.286	1.277	1.196	1.814	1.99	1.849	2.109	1.978	1.66	3.65	3.436	1.34	3.997	1.682	1.603	2.123	1.365	0.929	1.515	3.709	2.829	5.571	3.969	1.11	1.319	1.371	1.572	1.706	10.62	8.438	4.969	2.679	3.077	1.379
E2f3	Sc02R04C01	turquoise	grey60	red	turquoise	turquoise	1.578	1.393	1.544	1.185	2.149	1.384	1.259	2.326	1.521	1.591	1.893	1.464	1.71	1.259	1.664	2.213	1.606	2.094	1.401	1.771	3.224	2.341	2.325	1.845	1.287	2.933	1.765	0.735	0.941	0.977	0.844	1.586	1.016	1.057	1.178	1.142	2.354	2.487	2.076	2.657	4.571	2.629	3.235
Fgf12	Sc02R04C02	red	turquoise	brown	blue	blue	1.095	1.04	1.199	1.147	1.432	1.199	1.089	1.282	1.051	0.97	1.271	1.207	1.158	1.132	1.338	1.26	1.921	1.44	1.373	1.591	1.431	1.073	1.093	1.545	2.135	1.78	1.375	1.473	1.174	1.01	1.347	1.439	1.111	1.164	1.217	1.244	1.755	1.692	1.275	0.65	1.466	1.537	1.297
Ikbkg	Sc02R04C03	salmon	brown	pink	turquoise	lightyellow	1.867	1.201	2.012	1.73	1.83	1.489	2.151	2.301	1.973	2.332	2.949	1.946	1.94	1.881	1.682	1.577	2.543	1.77	3.653	2.118	1.797	1.876	2.003	2.2	1.482	3.44	3.1	3.503	1.964	1.198	0.963	3.186	1.23	1.521	1.629	1.519	2.54	2.747	4.752	3.521	6.394	4.459	2.806
Btrc	Sc02R04C04	blue	blue	yellow	yellow	blue	1.257	1.575	1.702	1.686	1.384	1.403	1.163	1.252	1.453	1.138	1.429	1.002	1.307	1.512	1.434	1.53	1.469	1.214	1.36	1.89	1.195	1.404	1.456	1.45	1.321	1.306	2.31	1.696	1.803	3.295	1.586	1.573	1.392	1.334	1.424	1.268	2.427	9.876	2.294	1.626	2.053	1.666	1.497
Ikbkap	Sc02R04C05	green	midnightblue	darkgreen	pink	darkgreen	0.97	1.63	1.696	1.179	1.093	1.106	0.926	0.895	1.253	1.1	0.723	1.42	1.06	0.963	1.038	1.301	1.411	1.388	1.2	1.061	1.097	1.179	1.4	1.406	1.244	1.108	1.065	0.841	1.083	0.969	0.911	1.068	0.994	1.161	1.126	1.209	1.411	2.051	1.611	1.487	1.84	1.207	1.5
Ifnar2	Sc02R04C06	brown	turquoise	skyblue	blue	turquoise	0.939	0.836	0.944	0.969	1.404	1.422	1.425	1.119	1.158	0.851	1.259	1.253	1.075	1.109	1.09	1.113	1.227	1.632	1.587	1.655	1.39	1.233	0.871	1.379	1.423	0.81	1.156	1.185	1.044	1.203	1.282	1.229	1.078	1.099	1	1.057	1.646	1.845	1.591	1.248	1.157	1.264	0.995
Cdk5	Sc02R04C07	turquoise	turquoise	turquoise	yellow	red	1.372	1.285	1.191	1.398	1.148	1.299	1.197	1.723	1.073	1.24	1.27	1.031	1.607	1.49	1.541	1.361	1.63	1.206	1.366	1.091	1.353	1.334	1.251	1.36	1.373	1.625	1.659	1.981	1.511	1.54	1.289	1.346	1.23	1.151	1.286	1.408	1.89	4.885	1.222	1.905	2.138	1.44	1.324
Psmb1	Sc02R04C08	darkmagenta	turquoise	salmon	yellow	pink	0.781	0.83	1.181	0.846	0.93	0.894	0.83	0.776	0.955	1.045	1.106	0.873	0.845	0.96	0.885	0.871	0.806	0.905	0.763	0.755	1.196	0.764	0.843	0.661	0.863	0.852	1.068	1.091	0.661	0.657	0.7	0.553	1.313	0.813	0.933	1.011	1.064	1.311	1.103	0.977	0.835	0.886	0.97
Sufu	Sc02R04C09	magenta	turquoise	greenyellow	turquoise	purple	2.114	1.476	1.474	1.72	1.921	1.424	1.039	1.336	1.527	1.416	1.44	1.372	1.366	1.336	1.379	1.38	1.674	1.609	1.402	1.721	1.321	1.379	1.703	1.176	1.32	1.464	0.726	1.004	0.973	1.159	1.041	1.081	1.062	1.512	1.684	1.566	1.131	1.395	1.29	1.199	1.293	1.565	1.63
Gab1	Sc02R04C10	darkorange2	lightgreen	mediumpurple3	brown	blue	1.785	1.239	1.037	1.121	2.648	2.108	1.374	1.389	3.967	6.19	0.521	1.385	10.76	6.438	4.28	12.78	5.084	5.429	7.289	2.615	5.659	5.121	3.166	4.65	2.543	21.03	1.813	9.559	14.49	13.62	14.13	18.49	3.164	2.957	1.943	3.521	10.01	28.5	22.74	5.59	17.2	17.76	4.368
Sox30	Sc02R05C01	turquoise	green	turquoise	blue	yellow	1.468	0.626	1.469	1.927	2.357	0.818	2.476	3.308	1.677	0.799	1.693	1.501	1.564	1.217	1.153	2.715	2.207	1.756	1.169	1.245	3.189	1.199	1.123	2.499	2.75	0.629	2.407	2.685	1.426	0.962	1.886	1.758	1.123	1.126	1.328	1.141	3.589	3.327	2.28	2.594	2.986	1.973	3.064
Pxn	Sc02R05C02	turquoise	turquoise	midnightblue	yellow	red	1.206	1.079	1.123	2.079	2.228	1.475	1.181	7.076	2.695	1.709	1.707	4.64	1.014	1.4	1.554	2.543	2.813	3.067	3.535	3.801	1.579	1.179	1.222	1.495	2.131	3.24	2.129	1.767	1.429	2.032	2.76	2.661	1.199	1.408	1.694	1.7	7.245	23.59	4.681	2.901	5.241	3.24	3.669
Pygo2	Sc02R05C03	mediumpurple3	green	brown	black	grey60	1.043	1.25	1.216	1.313	1.285	1.162	1.138	1.276	1.236	1.079	1.421	0.994	1.186	1.241	1.272	1.322	1.25	1.303	1.124	1.166	1.429	1.418	1.151	1.675	1.871	1.208	1.654	1.352	1.451	1.07	1.314	1.379	1.388	1.075	1.303	1.146	1.553	1.512	1.344	1.282	1.454	1.268	1.322
Ctnnb1	Sc02R05C04	ivory	turquoise	lightgreen	blue	lightgreen	1.053	0.949	1.043	0.979	0.994	1.078	1.01	1.037	0.937	1.005	0.978	1.019	0.946	1.017	0.946	1.051	1.162	1.437	1.253	1.283	1.012	1.03	0.997	0.96	1.055	0.961	0.688	0.834	1.161	1.011	0.98	1.063	0.982	0.914	1.027	0.813	1.411	1.466	1.397	1.126	1.115	1.306	1.128
Grin2a	Sc02R05C05	brown	turquoise	skyblue	turquoise	blue	1.217	1.218	1.378	1.255	1.555	1.232	1.481	1.337	1.32	1.133	1.724	1.464	1.276	1.36	1.316	1.441	1.315	1.106	1.097	1.108	0.973	1.126	1.46	1.72	1.332	0.776	1.298	0.948	1.122	1.298	1.21	1.161	1.071	1.094	1.176	1.018	1.02	0.871	0.867	0.879	1.64	1.318	1.278
Il5ra	Sc02R05C06	greenyellow	turquoise	brown	yellow	turquoise	1.249	1.045	1.299	1.453	3.203	2.498	1.691	1.806	1.037	1.133	0.955	0.775	1.992	1.498	1.411	1.574	6.642	2.709	6.567	4.359	1.782	1.829	2.129	2.735	2.456	1.34	1.715	1.149	1.035	1.1	0.993	1.192	1.017	1.363	1.348	1.306	1.673	5.308	3.9	1.106	2.17	4.115	1.361
Cdk4	Sc02R05C07	steelblue	lightcyan	brown	blue	blue	1.238	1.179	1.127	1.32	1.335	1.207	1.152	1.133	1.103	0.789	1.37	1.286	1.373	1.009	1.211	1.172	1.154	1.058	1.114	1.162	1.215	0.995	1.12	1.248	1.618	1.538	1.206	1.437	1.13	1.077	0.996	1.202	1.006	0.943	0.925	0.957	1.539	1.316	1.331	1.251	1.289	1.248	1.161
Bcl2l1	Sc02R05C08	brown	brown	blue	turquoise	blue	1.821	1.647	1.988	1.51	3.996	3.02	2.746	2.715	1.968	3.001	4.584	3.697	2.848	3.412	2.792	3.28	3.077	2.696	2.454	2.993	3.35	2.753	2.858	3.103	1.693	2.156	2.15	2.803	1.903	2.725	1.696	2.466	1.611	1.703	1.515	1.567	0.835	1.466	0.816	1.095	2.874	2.389	2.136
Actb	Sc02R05C09	red	blue	red	turquoise	brown	0.965	1.009	1.203	1.249	1.425	1.365	1.156	1.202	1.235	1.04	1.402	1.358	0.945	0.937	0.94	0.975	1.211	1.026	1.153	1.935	0.773	0.825	0.811	0.977	1.048	0.531	0.924	0.922	0.939	0.605	0.898	0.966	0.832	0.751	0.953	0.977	0.718	0.782	0.744	0.714	0.798	0.851	0.802
Myb	Sc02R05C10	white	turquoise	red	turquoise	brown	1.151	0.925	1.075	1.438	1.179	1.306	1.023	1.239	1.215	0.999	1.288	1.086	1.351	1.125	1.061	1.491	1.496	1.31	1.378	1.251	1.338	1.065	1.365	1.459	0.931	0.179	1.253	1.299	1.124	1.005	1.157	1.217	1.084	1.164	1.113	1.344	1.149	1.239	0.964	1.141	1.477	1.377	1.26
Prkca	Sc02R06C01	darkgreen	turquoise	yellowgreen	blue	turquoise	1.071	1.118	1.148	1.159	1.221	1.199	1.188	1.31	1.149	0.896	1.241	1.003	0.934	1.304	1.214	1.253	1.316	1.56	1.374	1.332	0.941	0.836	1.282	1.086	1.351	1.08	1.072	0.977	1.042	1.017	0.767	1.163	0.909	0.929	1.044	0.599	1.66	1.257	1.493	1.457	1.666	1.556	1.394
Csf2rb2	Sc02R06C02	orange	darkred	brown	turquoise	blue	1.15	1.063	1.072	1.045	1.073	1.195	1.167	1.192	1.039	1.089	1.265	1.092	1.068	1.105	1.204	1.171	1.16	0.957	0.919	1.121	1.094	1.12	1.114	1.135	1.358	1.063	1.006	1.102	1.053	1.006	1.085	1.168	0.904	0.986	1.022	0.901	1.076	1.01	1.008	1.106	1.063	1.297	1.065
Gnaq	Sc02R06C03	darkorange	turquoise	blue	turquoise	blue	1.504	1.467	1.687	1.413	2.044	2.439	1.678	1.868	1.654	2.064	1.818	1.848	1.387	1.891	1.174	1.615	2.333	1.85	1.626	1.822	1.427	1.728	1.609	1.646	1.338	1.107	1.393	0.988	1.218	1.734	1.495	1.444	1.094	1.024	1.435	1.128	0.839	1.432	0.725	0.538	1.666	1.7	1.686
B-raf	Sc02R06C04	lightgreen	greenyellow	sienna3	turquoise	blue	1.07	1.368	1.365	1.226	1.523	1.729	1.443	1.71	1.317	1.413	1.351	1.343	1.332	1.251	1.735	1.853	1.448	1.668	2.33	1.423	1.842	0.782	1.228	1.323	1.238	1.646		1.244	0.763	0.438	0.389	0.925	0.853	1.067	1.05	1.05	1.34	1.361	1.67	1.041	2.306	2.149	1.715
Wnt6	Sc02R06C05	violet	blue	red	turquoise	brown	1.022	1.048	0.961	1.101	1.021	1.128	1.058	0.997	0.937	0.957	1.111	0.934	0.814	0.868	1.042	0.906	0.821	1.03	1.065	0.72	0.975	0.971	1.096	0.951	0.731	1.041	0.977	0.783	0.851	0.804	0.772	0.92	0.784	0.82	0.884	0.866	0.921	0.969	0.885	0.986	0.926	1.094	0.889
Adcy7	Sc02R06C06	orange	turquoise	grey	pink	turquoise	0.912	0.892	1.078	0.893	1.207	1.236	0.966	1.27	0.914	1.103	1.47	1.074	1.077	0.863	1.271	1.002	1.478	1.348	1.718	1.577	1.824	1.018	1.079	1.2	0.976	0.962	1.508	0.991	0.801	0.977	1.65	1.148	0.797	1.01	0.926	0.983	1.775	1.811	1.723	1.573	1.854	1.594	1.627
Cacna1b	Sc02R06C07	mediumpurple3	green	blue	magenta	blue	1.367	1.297	1.262	1.518	1.404	1.505	1.283	1.232	1.383	1.232	1.564	1.083	1.301	1.525	1.758	1.193	1.414	1.497	1.731	1.483	1.455	1.222	1.133	1.104	1.38	1.352	1.455	1.657	1.995	1.471	1.947	1.446	0.825	1.077	1.308	0.991	1.884	1.655	1.394	1.451	2.57	1.68	2.478
Fzd7	Sc02R06C08	cyan	pink	darkgrey	green	salmon	1.169	1.23	1.26	1.049	1.441	1.669	1.321	1.086	1.19	1.265	1.272	1.107	2.397	1.816	2.46	1.258	4.274	1.967	1.367	1.344	1.241	2.276	4.239	1.485	1.155	0.568	1.225	1.177	1.15	0.919	2.119	0.871	1.243	1.086	1.456	1.12	0.963	1.063	1.099	1.033	0.95	1.234	1.004
Prkcm	Sc02R06C09	orange	blue	blue	blue	red	0.98	0.826	1.216	0.936	1.043	1.203	1	1.362	1.003	0.94	1.117	1.121	1.234	1.048	1.148	1.139	1.618	1.175	1.28	1.772	1.173	1.094	1.211	1.185	1.032		1.021	1.163	0.992	0.998	1.324	1.226	0.969	0.941	1.03	1.093	1.913	1.835	1.306	1.322	1.822	1.436	1.599
Rock1	Sc02R06C10	cyan	turquoise	turquoise	yellow	greenyellow	1.252	1.069	1.152	1.339	1.192	3.901	2.26	1.053	1.105	1.349	1.634	1.037	1.313	1.43	1.361	1.463	2.069	2.687	2.171	2.256	1.263	1.683	2.64	1.583	1.028		0.87	1.671	1.188	1.448	1.104	0.99	1.166	1.043	1.206	1.135	1.408	2.1	1.556	1.252	1.097	1.493	1.049
Adcy8	Sc02R07C01	yellow	purple	yellowgreen	yellow	blue	1.474	1.491	1.449	1.362	1.278	1.202	1.277	1.67	1.21	1.172	1.177	1.142	1.15	1.338	1.275	1.159	1.711	1.423	1.431	1.068	0.937	1.053	0.882	1.091	1.544	1.42	1.379	1.215	0.925	1.335	0.833		1.182	0.966	1.379	0.831	2.448	13.48	2.613	1.494	1.747	2.133	1.128
Prkcc	Sc02R07C02	turquoise	turquoise	saddlebrown	blue	turquoise	1.197	1.137	1.189	1.327	1.206	1.29	1.183	1.018	1.163	1.229	1.204	1.065	0.857	1.003	0.916	1.033	1.475	1.248	1.291	1.157	1.095	1.249	0.879	1.209	0.957	1.094	0.873	0.788	1.164	1.252	1.175	1.149	1.101	1.185	1.192	0.826	0.963	0.881	0.892	0.869	1.294	1.051	1.081
Sub1	Sc02R07C03	cyan	turquoise	lightcyan	black	brown	0.908	0.935	1.053	1.076	1.076	1.327	0.916	0.96	1.076	1.08	1.063	0.933	0.971	1.249	1.175	1.2	0.693	0.839	0.946	0.972	1.108	0.948	0.884	0.945	0.791	0.869	0.925	1.097	0.866	1.052	1.019	0.829	0.838	1.232	1.47	1.14	1.014	1.116	0.98	1.253	1.138	1.13	1.066
Tuba1b	Sc02R07C04	magenta	black	lightyellow	purple	yellow	1.719	1.205	1.256	1.306	1.366	1.204	1.233	1.097	1.378	1.19	1.523	1.172	1.23	1.191	1.251	1.243	1.098	0.982	0.967	0.956	0.964	1.131	1.016	1.043	1.079	1.155	1.129	1.106	0.924	0.862	0.97	1.006	0.965	1.046	1.084	0.88	1.21	1.359	0.932	1.117	1.31	1.009	1.164
Rgs6	Sc02R07C05	turquoise	turquoise	pink	yellow	red	1.371	2.096	4.36	1.573	4.015	2.572	6.447	9.375	3.724	4.395	8.504	6.125	1.789	2.154	2.141	2.245	4.218	3.828	2.707	3.059	2.526	2.676	3.379	2.443	2.357	4.619	3.416	2.913	3.935	3.12	2.412	2.766	2.58	2.22	2.297	2.343	7.081	17.69	7.875	3.133	5.838	5.45	3.723
Plcb1	Sc02R07C06	darkgrey	turquoise	turquoise	salmon	black	1.242	1.22	1.185	0.907	1.255	1.448	1.039	1.196	1.166	1.086	1.164	1.07	0.96	1.081	0.968	1.002	1.591	1.045	1.189	1.182	0.976	1.08	0.867	1.293	0.974	0.759	0.933	0.951	0.99	1.176	0.944	1.061	0.917	1.058	1.249	1.019	0.897	1.043	1.029	1.12	1.555	1.178	1.215
Mknk1	Sc02R07C07		brown	red	yellow	darkred	1.412	1.343	1.144	1.422	1.291	1.276	1.591	1.211	1.095	1.215	1.412	1.328	1.641	1.307	1.485	1.548	1.836	1.883	2.181	1.839	1.344	1.325	1.356	1.809	1.459	2.527	1.187	1.745	1.419	1.403	1.289	1.287	1.353	1.507	1.304	1.512	2.9	7.285	2.363	2.218	2.54	2.315	1.705
Diablo	Sc02R07C08	paleturquoise	turquoise	purple	yellow	brown	1.092	1.129	1.332	1.368	1.208	1.118	1.694	0.75	1.001	0.859	1.508	0.858	1.017	0.986	1.231	1.322	1.272	1.246	0.941	1.332	0.908	0.908	1.091	1.273	0.707	0.764	0.68	1.174	1.127	0.915	1.019	0.81	0.944	0.952	1.029	0.976	1.675	4.774	1.411	1.102	1.159	1.239	1.099
Mef2c	Sc02R07C09	lightgreen	grey60	blue	turquoise	blue	1.093	1.259	1.289	1.208	1.475	1.486	1.416	1.39	1.292	1.27	1.298	1.198	1.167	1.379	1.425	1.453	1.426	1.346	1.381	1.283	0.95	0.963	1.044	0.898	1.094	1.088	1.12	1.078	1.159	1.248	1.264	1.304	0.957	1.074	1.142	1.058	0.986	0.956	0.866	0.858	1.102	1.024	0.99
Lrp1b	Sc02R07C10	brown	turquoise	grey60	yellow	brown	0.983	0.966	0.934	1.029	1.48	1.435	1.323	1.277	1.428	1.241	1.414	1.559	1.001	1.189	1.041	1.252	1.079	0.925	0.991	0.946	0.901	1.406	1.122	0.873	0.6	0.708	0.673	1.121	0.683	1.342	1.004	0.932	1.188	1.107	1.405	1.39	1.665	2.705	1.31	1.318	1.656	1.503	1.638
Dgkg	Sc02R08C01	yellow	darkgreen	greenyellow	green	tan	1.029	1.12	1.196	1.102	1.109	1.081	1.173	1.137	0.851	0.731	0.89	0.732	0.999	1.39	1.311	1.698	1.635	1.439	1.271	1.221	0.973	1.081	0.902	1.183	0.963	0.777	0.6	0.592	0.864	0.925	0.766	0.867	0.767	0.96	1.343	1.19	1.557	2.752	0.974	1.019	1.609	2.623	1.334
Rgs12	Sc02R08C02	purple	grey60	darkmagenta	green	purple	1.474	1.076	1.299	1.438	1.144	1.035	0.943	1.061	1.064	1.245	1.189	1.171	1.246	1.059	1.47	1.215	1.297	1.249	1.204	1.311	0.886	0.958	1.279	1.052	1.06	0.902	1.014	1.225	1.034	0.991	1.033	1.249	0.886	1.001	1.078	1.098	1.239	1.346	1.104	1.029	1.368	1.437	1.163
Serpina5	Sc02R08C03	mediumpurple3	turquoise	darkgreen	turquoise	blue	1.015	1.1	1.132	1.072	1.056	1.216	1.019	1.129	1.235	1.028	1.228	0.859	0.902	0.963	0.931	1.068	1.022	1.186	1.124	1.149	1.051	1.076	0.968	0.961	0.784	0.899	0.839	0.98	0.902	0.891	0.923	0.937	0.945	0.896	0.925	0.686	0.957	0.967	0.908	0.984	1.275	0.926	1.075
Hspb1	Sc02R08C04	lightyellow	green	greenyellow	turquoise	turquoise	0.853	0.766	0.84	0.839	0.779	0.842	0.797	0.892	0.851	0.748	0.905	0.93	0.802	0.818	0.795	0.84	0.798	0.769	0.742	0.847	0.902	0.913	0.998	1.012	1.044	0.986	1.129	1.044	0.857	0.951	0.92	1.062	0.803	0.819	0.802	0.431	1.288	1.161	1.03	0.977	1.071	1.177	1.169
Ppm1b	Sc02R08C05	bisque4	turquoise	red	purple	brown	0.923	0.999	0.985	1.233	1.339	1.106	1.136	0.982	1.19	0.988	1.109	0.896	0.807	0.978	0.881	0.924	1.053	0.976	0.856	1.04	0.924	0.837	0.904	0.922	0.633	0.602	0.907	0.737	0.873	0.951	0.94	0.902	0.834	0.811	1.016	0.688	1.257	0.933	1.091	1.082	1.247	1.132	1.095
Dlk1	Sc02R08C06	white	darkturquoise	blue	blue	yellow	0.765	0.715	0.726	0.898	0.856	0.945	0.746	0.737	0.837	0.724	0.773	0.936	0.65	0.724	0.772	0.748	0.978	0.863	0.976	0.866	0.837	0.967	0.779	0.992	0.697	0.865	0.872	0.784	0.82	0.959	0.915	0.94	0.636	0.724	0.71	0.797	1.085	1.134	1.053	1.258	0.994	1.052	0.873
Cdc42	Sc02R08C07	black	turquoise	cyan	turquoise	greenyellow	1.179	1.447	1.321	1.599	1.313	1.417	0.926	1.431	1.53	1.422	1.602	1.197	0.715	0.833	0.8	0.635	1.094	1.004	0.92	0.897	0.946	0.733	0.889	1.084	0.905	0.718	0.951	0.875	0.846	0.799	0.761	0.711	1.302	1.099	1.169	0.894	1.124	1.185	1.185	1.051	0.974	1.003	1.175
Fadd	Sc02R08C08	yellow	lightgreen	mediumpurple3	magenta	green	1.908	2.695	1.674	1.635	1.108	3.165	1.432	1.407	2.369	4.048	3.706	4.259	5.359	2.433	3.58	3.854	1.402	1.421	2.044	1.91	1.064	1.177	1.086	1.174	1.467		1.563	3.107	2.507	2.22		3.157	1.383	0.96	1.305	1.565	3.309		2.993	3.53	4.6	3.369	2.866
Mdfi	Sc02R08C09	darkturquoise	pink	blue	turquoise	blue	1.206	1.237	1.174	0.954	1.464	1.683	1.33	1.491	1.136	1.188	1.183	1.336	1.044	1.321	1.166	1.208	1.511	1.199	1.219	1.273	1.106	1.165	1.307	1.18	0.876	1.057	0.978	0.988	1.064	1.192	1.13	1.094	0.957	0.976	1.078	0.886	0.858	0.826	0.957	0.898	1.245	1.194	1.242
Fgf11	Sc02R08C10	red	blue	turquoise	green	darkturquoise	0.887	0.895	0.876	1.035	1.326	1.051	0.918	1.069	0.96	0.776	1.072	1.005	0.937	1.058	0.917	0.982	1.089	0.918	1.03	0.612	0.802	0.78	0.903	0.978	0.822	0.747	0.847	0.743	0.799	0.873	0.833	0.879	0.831	0.863	0.913	0.862	1.025	1.062	0.882	0.953	1.159	1.237	0.975
Map3k4	Sc02R09C01	darkturquoise	turquoise	lightyellow	green	brown	1.258	1.32	1.324	1.331	1.517	1.804	1.173	1.689	1.136	1.196	1.45	1.557	1.291	1.27	1.269	1.463	3.167	4.444	3.037	2.313	1.684	1.337	1.59	1.473	1.484	2.293	1.633	1.492	1.222	1.131	1.274	1.183	0.839	1.161	1.26	0.469	2.647	1.584	1.561	1.393	1.725	2.946	1.836
Klk1b3	Sc02R09C02	orangered4	turquoise	sienna3	tan	green	2.132	2.788	1.96	2.216	2.624	2.286	2.717	3.26	1.511	1.316	2.062	1.906	1.62	2.134	2.622	2.658	4.831	4.77	2.707	3.985	2.793	3.325	2.974	3.428	2.671	3.723	2.332	2.992	1.805	2.094	1.393	3.127	3.39	3.183	3.292	2.484	3.597	1.796	8.144	3.665	2.992	4.601	2.702
Il6ra	Sc02R09C03	salmon	brown	lightcyan1	blue	red	1.052	0.715	0.976	0.725	1.038	1.027	1.498		1.158		1.767	2.287	1.452	1.276	1.202	1.331	1.803	1.163	2.628	2.847	1.371	1.288	1.227	1.514	1.371	0.819	1	0.755	2.086	2.13	1.055	0.686	1.129	0.787	1.11	1.23	4.287	2.117	3.18	1.177	2.499	2.25	1.54
Tgfb2	Sc02R09C04	black	blue	yellow	blue	red	1.169	1.021	1.131	0.874	1.254	1.92	3.16	2.684	1.049	1.207	1.546	1.805	1.235	1.161	1.093	1.41	2.251	1.578	1.942	3.055	1.348	1.298	1.633	1.624	0.955	0.862	1.258	1.311	1.128	3.384	1.806	1.569	0.91	1.287	1.603	0.485	7.292		2.461	1.104	2.03	2.378	0.944
Wnt11	Sc02R09C05	greenyellow	red	turquoise	red	brown	1.544	1.138	1.509	1.176	1.797	1.607	1.563	1.268	1.204	1.045	1.179	1.052	1.294	1.201	1.312	1.241	1.998	2.811	1.818	1.19	1.746	2.663	1.868	1.345	1.83	1.095	1.301	1.597	1.106	0.983	0.999	1.013	1.056	1.14	1.308	0.554	1.721	1.523	1.241	1.271	1.549	1.482	1.244
Ccna1	Sc02R09C06	turquoise	black	lightgreen	pink	turquoise	1.433	1.396	1.363	1.204	1.498	1.456	1.164	2.699	1.271	1.278	1.256	1.377	1.397	1.46	1.579	1.549	1.565	1.916	1.086	0.985	1.217	1.214	1.232	0.962	1.165	1.611	0.505	0.766	2.048	0.834	1.005	0.99	1.059	1.371	1.316	1.465	1.466	1.802	1.398	1.523	2.099	1.462	1.425
Map2k6	Sc02R09C07	turquoise	cyan	midnightblue	pink	turquoise	1.357	1.394	1.175	1.426	1.405	1.639	1.228	1.827	1.564	1.078	1.171	1.176	1.825		2.014	1.795	2.551	3.901	2.678	1.993	2.53	1.185	1.178	1.262	1.433	0.937	2.283	1.364	1.732	0.902	0.96	0.267	1.487	1.314	1.696	1.287	1.491	2.48	1.596	1.654	2.213	2.293	1.95
Htr1f	Sc02R09C08	turquoise	blue	midnightblue	blue	salmon	1.931	1.588	2.119	2.319	1.959	2.64	2.699	6.316	1.48	1.705	3.399	3.69	2.287	2.467	5.85	3.569	4.226	3.224	4.172	6.022	4.028	3.658	3.084	2.973	2.378		3.064	3.659	1.524	2.865	3.087	4.46	1.98	1.72	2.414	1.569	4.938	6.849	5.751	10.39	5.759	2.517	7.47
Zmat3	Sc02R09C09	orangered4	brown	turquoise	pink	purple	1.014	1.128	1.119	1.247	1.215	1.15	1.311	1.211	0.989	1.02	1.076	0.974	1.055	1.142	1.366	1.293	1.136	1.164	1.013	1.057	1.139	1.254	1.207	1.222	0.934	1.026	1.224	1.206	1	0.998	1.007	0.93	0.973	0.901	1.077	0.826	0.862	1.54	1.142	1.156	1.554	1.188	1.158
Bnip3	Sc02R09C10	paleturquoise	green	yellowgreen	greenyellow	brown	0.94	0.862	1.05	1.044	1.079	1.019	1.093	0.835	0.88	0.744	0.973	0.839	1.065	0.938	1.063	1.028	0.971	0.812	0.83	0.806	1.425	0.938	1.184	1.249	1.095	0.987	1.125	1.304	0.865	1.214	0.783	1.049	0.873	0.906	1.3	0.85	0.979	1.233	1.103	1.238	1.173	1.055	1.023
Tsg101	Sc02R10C01	salmon	lightyellow	greenyellow	blue	magenta	1.113	1.066	0.817	1.104	1.042	1.164	0.887	1.113	0.925	1.129	1.05	1.449	0.938	0.989	0.981	1.184	1.226	0.984	0.956	1.083	0.792	0.956	0.869	1.424	1.097	0.946	1.164	1.096	0.961	0.867	0.781	1.006	0.834	0.828	0.98	0.727	1.526	1.601	1.205	1.078	1.161	1.219	0.946
Vim	Sc02R10C02	tan	magenta	grey60	blue	grey60	0.958	0.975	1.027	0.919	0.82	0.774	0.889	0.908	0.839	0.744	0.596	0.858	0.839	0.73	0.865	0.872	0.909	0.978	1.017	0.914	1.028	0.953	1.214	1.265	1.058	0.91	0.965	0.836	0.791	0.742	0.792	0.713	0.54	0.584	0.646	0.568	1.549	1.866	1.285	1.09	1.101	1.134	0.975
Srf	Sc02R10C03	saddlebrown	turquoise	cyan	green	darkturquoise	1.34	1.141	1.28	0.902	1.239	1.228	0.952	0.986	1.005	1.167	1.371	1.469	0.865	1.156	1.459	1.194	1.427	1.532	1.76	1.76	1.079	1.436	1.387	1.741	1.104	1.107	0.998	1.015	1.11	1.425	1.215	1.201	0.735	0.759	1.004	0.962	1.545	1.445	1.121	1.12	1.591	1.596	1.024
D14Abb1e	Sc02R10C04	turquoise	blue	magenta	red	blue	1.379	1.576	1.732	1.269	1.442	1.581	2.125	3.709	1.797	2.058	2.227	2.681	1.607	1.881	2.048	1.641	2.371	2.142	2.081	7.619	0.993	1.902	1.174	2.489	0.388	2.815	1.322	2.085	3.162	1.649	1.703	1.725	0.782	1.79	1.564	0.973	2.959	2.289	2.176	1.896	5.236	2.276	2.027
Cdh11	Sc02R10C05	turquoise	blue	green	blue	red	1.559	1.309	1.482	1.518	1.334	1.838	1.912	4.368	2.015	1.578	2.134	1.969	1.128	1.366	1.294	1.247	1.64	1.053	1.296	2.405	1.207	0.932	1.432	1.118	0.68	1.017	0.824	1.111	0.788	1.04	0.947	0.874	0.955	0.92	1.226	0.797	1.695	1.376	1.202	1.31	1.888	1.236	1.215
Vdac2	Sc02R10C06	bisque4	blue	orangered4	yellow	greenyellow	0.874	0.932	1.005	1.199	1.169	1.077	1.112	1.008	1.028	0.945	0.991	1.001	0.901	0.912	0.918	0.957	1.008	0.871	0.907	2.22	0.778	0.76	0.788	0.805	0.724	0.722	0.953	0.896	0.726	0.643	0.767	0.811	0.814	0.71	0.74	0.779	1.426	1.649	1.186	1.035	0.912	0.963	1.009
Tfdp1	Sc02R10C07	blue	red	red	yellow	green	1.169	1.59	1.565	1.686	1.104	1.218	1.056	1.028	0.949	1.037	1.184	1.06	0.987	1.094	1.015	1.119	0.857	0.946	0.977	1.124	0.914	0.682	0.788	0.962	0.657	0.0845	1.009	0.612	0.657	0.622	0.53	0.777	0.878	0.918	1.048	0.858	1.076	1.735	0.984	1.232	0.851	1.022	0.863
Gak	Sc02R10C08	turquoise	blue	pink	tan	magenta	2.063	2.109	2.168	3.133	1.683	2.254	1.577	4.474	1.729	1.848	2.631	4.529	1.845	2.541	2.183	1.957	3.213	2.172	1.955	6.01	1.93	1.891	2.156	3.677	2.045	3.156	3.472	2.508	1.738	2.077	1	3.255	1.357	1.163	1.473	1.19	2.941	2.117	4.345	4.182	1.953	2.569	1.983
Ccna2	Sc02R10C09	darkgrey	turquoise	skyblue3	yellow	yellow	1.448	1.019	1.126	1.257	2.1	2.153	1.342	1.799	1.988	1.057	1.343	1.22	1.176	1.272	3.036	1.701	2.292	2.754	3.052	2.711	1.497	3.329	2.312	1.992	0.811	1.699	1.927	2.157	1.209	0.767	0.847	2.26	1.619	1.137	1.188	1.825	2.162	3.809	2.479	1.407	2.394	1.937	2.272
Vegfa	Sc02R10C10	black	tan	magenta	turquoise	blue	1.928	1.893	1.809	1.66	1.475	1.645	1.325	1.425	2.011	1.704	1.453	1.796	1.75	1.842	1.923	2.256	1.822	1.801	1.444	1.661	1.41	1.845	1.895	1.731	0.754	1.385	1.18	1.345	1.708	1.47	1.317	1.59	0.976	1.237	1.243	1.056	0.839	0.794	0.986	1.007	1.578	1.31	1.566
Vegfa	Sc02R11C01	saddlebrown	cyan	greenyellow	green	turquoise	1.514	1.324	1.44	1.698	1.378	1.07	1.782	1.935	1.255	1.802	1.346	1.129	1.751	1.512	2.869	1.304	2.135	4.246	2.561	1.507	1.628	1.165	1.408	1.412	1.182	1.003	1.62	1.096	0.949	0.943	1.153	1.326	0.999	0.867	1.249	0.824	2.715	1.44	1.313	1.523	2.899	3.109	1.321
Hdac1	Sc02R11C02	turquoise	blue	brown	blue	red	2.022	1.84	1.887	1.564	2.739	3.864	4.407	7.536	1.331	0.947	1.919	1.928	1.92	2.059	2.877	2.738	3.156	5.007	3.888	8.469	4.546	2.195	2.432	3.711	4.913	5.466	3.225	3.524	1.327	1.42	1.715	3.275	1.623	1.577	1.917	1.108	5.207	5.48	3.852	5.775	4.547	1.834	2.729
Srebf1	Sc02R11C03	yellow	yellow	orange	black	blue	1.498	1.322	1.308	1.542	1.248	1.313	1.25	1.127	1.159	0.881	1.23	1.152	1.088	1.164	1.299	1.494	1.153	1.149	1.334	1.405	1.007	1.03	1.238	1.195	1.234	1.142	1.004	1.321	0.915	1.079	1.149	1.016	0.886	0.904	0.877	0.841	1.132	0.915	1.041	1.025	1.12	1.153	1.102
Stch	Sc02R11C04	yellow	lightgreen	darkgreen	blue	blue	0.999	0.944	0.938	0.886	1.14	1.164	1.078	1.237	1.291	1.46	1.463	1.53	0.755	0.628	0.899	1.021	1.401	1.205	1.161	1.46	1.229	1.293	1.489	1.399	0.805	0.97	1.108	1.108	1.196	0.98	1.106	1.119	0.973	1.015	1.079	0.719	2.083	1.601	1.46	1.026	1.367	1.329	1.139
E2f1	Sc02R11C05	lightcyan1	turquoise	darkturquoise	turquoise	lightcyan	1.08	1.047	1.203	1.106	1.207	1.401	1.245	1.203	1.003	0.912	1.173	1.017	1.284	1.175	1.228	1.382	1.734	1.415	1.669	1.516	1.131	1.123	1.207	1.143	1.036	0.921	0.997	1.129	0.976	1.013	1.056	1.123	0.835	1.09	1.134	1.482	1.097	0.985	1.077	1.094	1.663	1.724	1.801
Nfatc1	Sc02R11C06	black	brown	white	red	tan	1.014	1.149	1.123	1.554	1.555	2.931	2.902	2.752	1.39	1.308	1.952	2.117	1.48	1.129	1.265	0.907	1.595	1.646	2.838	2.07	1.31	1.256	1.779	1.73	1.191	0.545	1.331	1.921	0.79	1.657	1.275	1.469	1.218	1.119	1.571	1.895	1.644	1.551	1.651	2.079	3.461	2.063	1.723
Gna12	Sc02R11C07	brown	black	blue	turquoise	blue	1.697	1.74	1.919	1.829	2.558	2.929	2.304	2.45	3.086	2.669	3.022	2.619	1.614	2.045	2.052	1.984	1.549	1.396	1.647	1.441	1.319	1.485	1.385	1.602	1.283	1.198	1.81	1.484	1.797	1.755	1.908	2.039	1.121	1.267	1.275	1.327	0.909	0.986	1.023	0.922	1.813	1.592	1.644
Gna13	Sc02R11C08	darkmagenta	greenyellow	blue	brown	blue	1.072	0.998	1.014	1.19	1.183	0.958	0.961	1.094	0.944	1.071	1.054	1.144	1.178	0.961	1.115	1.348	1.156	1.04	1.424	1.232	1.351	1.088	1.016	1.417	0.852	1.115	1.291	1.465	1.153	1.491	1.39	1.628	0.75	0.978	0.997	1.007	1.024	0.769	0.882	1.094	1.168	1.114	1.17
Cacnb3	Sc02R11C09	paleturquoise	turquoise	pink	brown	turquoise	1.32	1.425	1.492	1.494	1.277	1.267	1.471	1.23	1.419	1.146	1.354	1.339	1.101	1.152	0.95	1.125	1.278	1.216	1.175	1.199	0.922	0.926	1.069	1.128	1.092	1.142	1.189	1.153	1.02	1.074	1.053	1.184	0.947	0.958	0.992	1.103	0.939	0.911	0.928	0.883	1.21	1.238	1.309
Zic1	Sc03R02C06	orange	red	darkred	tan	lightgreen	0.812	0.847	0.884	0.935	0.972	1.079	0.981	0.985	0.798	0.939	1.021	0.987	0.751	0.758	0.775	1.024	1.251	1.343	0.724	0.947	0.898	1.961	1.255	1.112	0.51	0.776	0.911	0.984	0.724	1.13	1.143	0.873	0.91	0.74	1.085	0.908	1.091	1.07	1.568	1.778	1.037	0.947	0.9
Pou4f3	Sc03R02C07	red	red	darkred	turquoise	blue	1.132	1.292	1.327	1.329	1.388	1.352	1.336	1.328	1.236	1.16	1.377	1.27	1.234	1.135	1.233	1.259	1.619	1.367	1.241	1.137	1.536	1.674	1.725	1.126	0.757	1.021	0.99	0.995	0.862	1.018	1.101	1.029	0.937	0.983	1.022	1.038	1.06	0.887	1.074	0.882	1.242	1.136	1.268
Tcf12	Sc03R02C08	turquoise	lightcyan	blue	brown	salmon	1.049	1.096	0.894	0.89	1.186	1.744	1.377	2.707	1.327	1.593	1.752	1.633	2.494	2.369	2.067	1.822	2.177	1.701	1.423	2.179	2.553	1.632	1.627	1.309	0.933	1.075	1.745	1.179	1.547	13.04	9.965	10.14	1.778	1.231	1.73	2.585	3.567	8.266	7.219	2.69	1.914	1.276	1.815
Ldb1	Sc03R02C09	skyblue	tan	royalblue	turquoise	blue	1.93	1.642	1.934	1.755	1.469	2.157	2.127	1.8	2.049	2.178	2.583	1.69	1.83	1.984	1.857	1.324	2.282	1.725	2.201	2.75	2.414	2.073	2.01	2.049	0.826	0.846	0.99	0.989	1.882	1.33	1.308	2.06	1.09	1.242	1.226	1.405	0.676	0.59	0.758	0.554	1.586	1.775	1.774
Capns1	Sc03R02C10	skyblue3	darkturquoise	cyan	magenta	purple	1.052	1.029	1.41	1.267	1.152	1.065	1.126	0.99	0.967	1.085	0.928	1.557	0.79	0.948	1.106	0.758	1.016	0.995	1.279	0.982	1.003	1.141	0.94	1.116	0.82	0.944	0.974	0.956	0.89	0.754	0.714	0.908	0.998	1.306	1.022	1.09	1.082	0.901	1.05	0.982	0.995	1.029	0.986
Fxyd2	Sc03R03C01	royalblue	pink	darkred	cyan	brown	1.082	0.93	1.039	1.154	0.741	1.112	0.896	1.204	1.102	1.209	1.182	1.131	1.21	0.625	1.082	0.903	0.83	0.876	1.13	0.996	0.909	0.93	1.075	0.86	0.837	1.123	1.25	1.204	0.91	1.135	1.089	1.195	0.985	1.08	1.185	1.111	1.402	1.372	1.165	1.011	1.299	1.209	1.156
Gcgr	Sc03R03C02	pink	blue	royalblue	brown	black	1.195	1.161	1.257	2.225	1.333	1.77	1.493	1.05	1.064	1.244	1.571	1.449	2.344	1.29	1.482	1.448	1.85	1.789	2.369	4.834	2.555	1.985	2.949	2.479	1.537	1.271	1.705	1.37	0.186	0.865	1.167	1.127	1.13	1.453	1.382	1.609	2.683	2.351	2.932	1.718	1.771	1.568	1.91
LOC100304588	Sc03R03C03	pink	grey	darkorange	turquoise	brown	0.753	0.826	0.803	0.875	0.867	0.794	0.784	0.748	0.816	0.805	0.907	0.832	0.931	0.834	0.921	0.896	0.804	0.923	0.933	0.998	0.745	1.175	0.873	0.895	0.656	0.794	0.893	0.912	0.823	0.707	0.756	0.739	0.78	0.814	0.876	0.858	1.138	1.053	0.898	1.032	0.783	0.863	0.871
Syt11	Sc03R03C04	brown	salmon	skyblue	turquoise	blue	1.062	1.218	1.095	1.092	1.422	1.542	1.366	1.327	1.589	1.344	1.909	1.74	0.951	1.115	1.554	1.099	1.147	0.998	1.043	1.004	0.921	1.081	1.017	1.082	0.654	1.153	0.771	0.932	0.908	0.762	1.014	0.889	0.835	1.062	1.036	1.151	1.117	0.832	0.992	1.052	1.234	1.236	1.272
Gadd45a	Sc03R03C05	blue	magenta	yellow	yellow	brown	0.705	0.741	0.763	0.813	0.906	0.958	1.119	1.083	1.109	0.963	0.932	0.874	0.801	0.933	1.132	0.996	1.147	0.851	0.998	0.852	0.816	1.063	1.167	1.26	0.912	1.078	1.168	1.066	0.996	1.571	1.122	1.093	1.227	1.16	1.03	1.165	1.435	2.883	1.575	1.197	0.988	1.043	0.997
Pbx2	Sc03R03C06	midnightblue	grey	orange	yellow	turquoise	0.755	0.905	1.04	1.044	0.912	1.129	0.764	0.815	0.769	0.839	0.879	0.759	0.982	1.298	1.232	1.063	1.086	1.254	1.067	1.119	1.082	1.126	1.363	1.069	0.734	0.738	0.869	0.812	0.815	0.773	0.786	0.913	0.904	0.811	1.381	1.29	0.913	1.169	0.809	1.008	1.013	0.885	0.766
Ier3	Sc03R03C07	darkgreen	darkgreen	green	blue	red	0.977	0.893	1.143	0.906	1.055	1.055	0.982	1.051	1.055	0.875	1.145	0.823	1.156	1.075	1.233	1.51	1.392	1.218	1.309	1.08	1.154	1.217	1.069	1.338	0.999	1.379	1.143	1.278	1.038	1.098	1.024	1.073	0.98	0.963	1.6	0.7	1.242	0.959	1.086	1.044	0.885	0.833	1.074
Mapk9	Sc03R03C08	floralwhite	turquoise	purple	turquoise	blue	1.26	1.006	1.244	1.38	1.292	0.946	1.375	1.121	1.504	1.21	1.416	1.193	1.27	1.061	1.361	0.982	1.52	1.36	1.396	1.262	1.108	0.884	1.582	1.603	0.899	0.817	0.744	0.97	0.997	0.964	0.964	1.107	1.126	0.996	0.972	1.026	0.831	0.863	1.058	0.696	1.195	1.111	1.119
Ctnnbip1	Sc03R03C09	royalblue	royalblue	salmon	green	turquoise	1.053	0.918	0.992	0.998	1.338	1.03	0.84	0.824	0.957	0.896	0.896	0.916	0.924	1.05	1.164	0.923	1.292	0.895	0.922	0.878	0.989	0.959	0.892	1.14	0.783	0.985	1.051	1.02	0.942	0.877	0.809	1.002	1.43	0.91	1.075	0.926	1.044	0.99	1.072	1.09	1.265	1.261	0.848
Fgf15	Sc03R03C10	purple	brown	plum1	blue	magenta	1.171	1.04	1.273	1.118	0.899	1.206	0.82	0.951	0.995	0.837	1.17	1.082	0.895	0.797	1.005	0.716	1.144	1.102	1.853	1.307	1.072	0.972	1.122	0.926	0.701	0.854	0.952	1.013	0.818	0.793	0.925	0.826	0.876	0.853	0.832	1.122	1.392	1.363	1.421	0.984	1.474	1.17	1.151
Smad3	Sc03R04C01	brown	yellow	grey	turquoise	blue	1.808	1.785	2.191	1.469	5.66	5.966	8.046	4.409	4.242	4.786	9.03	4.9	4.599	5.214	6.022	9.933	6.538	5.814	6.131	8.161	6.352	4.975	5.658	2.37	4.278	3.508	3.702	5.903	7.187	1.359	1.662	3.122	3.221	4.396	1.143	1.413	0.896		0.923	0.99	6.679	6.77	5.021
Nlk	Sc03R04C02	red	yellow	yellow	blue	yellow	1.56	1.224	1.392	1.523	1.688	1.614	1.528	1.606	1.399	1.296	1.63	1.416	1.015	1.355	1.233	1.671	1.047	0.989	1.08	1.302	1.078	0.993	1.001	1.047	0.623	0.711	1.041	1.424	1.048	2.808	1.2	1.156	1.074	0.862	0.919	0.937	1.629	1.428	1.461	1.305	1.474	1.573	1.427
Mecp2	Sc03R04C03	ivory	brown	grey	tan	magenta	1.466	0.756	1.305	1.28	1.241	1.677	1.394	1.304	1.123	1.376	1.285	1.236	1.794	1.406	1.627	1.71	1.403	1.235	1.935	1.76	1.69	1.436	1.624	1.507	1.693	1.178	1.391	1.211	1.382	1.327	1.39	0.711	1.173	1.424	1.005	1.127	1.272	1.189	0.58	0.937	1.362	1.474	1.236
Sigirr	Sc03R04C04	purple	yellow	turquoise	blue	purple	1.665	1.239	1.722	1.478	1.467	1.516	1.391	1.553	1.627	1.315	1.604	1.516	1.385	1.388	1.368	1.992	1.561	1.174	1.447	1.716	1.428	1.334	1.303	1.405	1.468	2.133	1.877	2.058	1.312	1.269	1.089	1.265	1.46	1.091	1.165	1.484	1.675	1.626	1.525	1.525	1.46	1.348	1.369
Rgs18	Sc03R04C05	skyblue3	red	green	yellow	brown	1.035	1.016	1.064	1.126	1.738	1.226	1.292	1.19	1.004	1.206	1.417	1.003	1.208	1.304	1.138	1.099	1.556	1.233	1.141	1.382	1.359	1.86	1.277	1.124	0.989	1.229	0.975	1.191	0.978	1.073	1.015	1.002	1.086	1.227	1.3	0.957	1.24	1.384	1.039	0.998	1.251	1.081	1.185
Ptk2b	Sc03R04C06	brown	turquoise	blue	turquoise	blue	1.287	1.336	1.278	1.341	1.899	1.997	1.659	1.53	1.832	1.749	1.617	1.739	1.358	1.494	1.364	1.474	1.725	1.287	1.313	1.566	1.228	1.081	1.4	1.485	0.897	0.82	0.672	0.86	1.783	1.532	2.248	1.668	1.007	1.025	1.397	0.931	1.167	1.038	0.753	1.169	1.441	1.294	1.249
Sap30bp	Sc03R04C07	midnightblue	turquoise	green	turquoise	blue	1.544	1.339	1.642	1.497	1.469	1.608	1.275	1.341	1.367	1.471	1.339	1.204	1.368	1.629	1.487	1.472	1.292	1.481	1.34	1.281	1.254	1.305	1.393	1.565	1.235	1.315	1.305	1.296	1.236	1.317	1.212	1.086	1.373	1.331	1.571	0.897	0.978	0.994	0.902	0.869	1.242	1.181	1.253
Pcmt1	Sc03R04C08	magenta	royalblue	blue	blue	blue	0.797	1.247	1.124	1.001	1.166	1.185	1.217	1.234	0.923	1.086	1.108	1.181	1.352	1.331	1.391	1.111	1.472	1.069	1.199	1.114	1.091	1.184	1.167	1.401	0.735	0.954	0.942	0.972	1.068	1.253	1.045	1.11	0.913	1.055	1.23	0.776	1.326	0.917	0.999	1.129	1.118	0.824	0.853
Tcf3	Sc03R04C09	bisque4	turquoise	tan	blue	brown	1.373	1.189	1.29	1.67	1.857	1.407	1.512	1.754	1.545	1.422	1.463	1.255	1.555	1.293	1.544	2.439	2.117	2.611	3.102	2.389	1.98	1.449	2.078	1.796	1.156	1.894	1.532	1.721	1.165	1.775	1.006	1.238	1.975	1.808	2.228	2.513	2.961	1.899	1.841	1.172	1.579	1.261	1.073
Braf	Sc03R04C10	blue	turquoise	lightgreen	blue	brown	1.424	1.813	1.808	1.932	1.64	1.531	1.191	1.403	1.339	1.079	1.625	1.423	1.704	1.245	1.813	1.659	1.793	1.863	1.758	1.837	1.619	1.995	1.755	1.728	1.114	1.082	1.422	1.544	0.838	1.231	1.365	1.07	1.338	1.191	1.121	1.347	1.826	1.34	1.786	1.837	1.348	1.257	1.002
Ankrd6	Sc03R05C01	turquoise	greenyellow	yellow	pink	blue	1.568	1.369	1.596	1.274	1.306	1.764	1.581	3.232	1.235	1.211	1.436	1.134	1.575	1.548	1.782	1.481	1.449	1.401	2.292	1.608	1.779	1.438	1.469	1.745	1.472	1.551	1.412	1.701	0.635	3.5	2.936	1.97	1.094	1.19	1.212	1.787	1.035	2.323	1.447	1.221	1.883	1.676	1.467
Rgs5	Sc03R05C02	brown	blue	blue	turquoise	blue	2.352	2.534	2.102	2.427	3.388	3.633	3.452	2.724	3.718	2.941	3.659	3.614	3.034	3.329	2.955	3.565	3.218	3.635	3.684	4.493	2.567	2.246	2.682	2.518	2.983	1.614	1.814	2.536	3.181	7.016	2.03	8.222	1.934	1.907	1.416	2.107	1.473	1.406	1.339	1.328	2.144	2.514	2.206
Rap1gap	Sc03R05C03	turquoise	blue	yellow	purple	brown	1.194	1.057	1.21	1.263	1.018	1.139	1.215	0.986	1.188	1.169	1.164	1.143	1.023	1.156	1.23	1.144	0.969	0.976	1.031	1.466	1.04	1.127	1.128	1.332	1.154	0.838	1.106	1.242	1.073	1.37	1.192	1.061	0.88	0.932	1.004	0.999	1.343	1.553	1.323	1.452	1.252	1.423	1.439
Adcy1	Sc03R05C04	blue	turquoise	skyblue3	turquoise	blue	1.795	1.821	1.891	2.262	1.367	1.728	1.325	1.561	1.457	1.216	1.474	1.396	1.148	1.389	1.344	1.317	1.393	1.083	1.34	1.145	1.404	1.094	1.262	1.402	1.251	0.846	0.824	1.198	1.04	1.268	1.078	1.321	1.189	1.232	1.093	1.098	0.941	0.903	1.171	0.87	1.114	1.123	1.139
Grin2b	Sc03R05C05	purple	pink	lightyellow	turquoise	brown	1.555	1.444	1.549	1.346	1.018	1.37	1.089	1.103	1.356	1.156	1.416	1.129	1.305	1.185	1.349	1.349	1.866	1.602	1.237	1.326	1.159	1.159	1.27	1.303	1.023	0.837	0.935	1.008	1.055	1.22	0.967	1.071	1.177	1.018	1.006	1.162	1.124	1.051	1.001	0.78	1.277	1.276	1.161
Gap43	Sc03R05C06	lightcyan	turquoise	brown	brown	pink	1.428	1.054	0.895	1.075	1.459	1.016	1.292	1.035	1.697	0.904	0.468	1.069	0.692	0.651	1.164	0.806	1.816	0.966	1.263	1.568	1.19	0.674	0.811	1.105	0.36	0.783	0.827	0.865	0.786	1.009	0.942	0.675	0.957	0.914	0.955	0.877	0.962	1.106	1.156	0.971	0.884	0.894	0.831
Map2k1	Sc03R05C07	white	yellow	yellowgreen	brown	brown	0.905	0.873	0.948	1.096	1.121	1.231	1.06	1.037	1.023	0.881	0.944	0.927	0.795	0.931	0.927	1.196	0.943	0.693	0.965	0.832	0.828	0.839	0.787	0.835	0.722	0.793	0.854	0.934	0.851	0.836	1.162	0.869	0.905	0.907	0.984	1.048	1.211	0.49	0.595	1.152	1.062	0.899	1.034
Mapk10	Sc03R05C08	darkturquoise	turquoise	black	turquoise	lightcyan	1.006	0.897	0.939	0.993	1.086	1.063	0.911	0.966	0.833	1.038	0.998	1.093	0.901	0.842	1.001	0.92	0.922	1.496	1.341	1.12	0.823	1.381	0.953	0.868	0.834	0.455	0.681	1.022	0.749	0.723	0.982	1.242	0.953	1.029	1.032	0.229	1.606	1.473	1.541	1.014	1.017	1.091	1.158
Tgfb1	Sc03R05C09	purple	turquoise	pink	red	blue	1.478	1.007	1.573	1.147	0.923	1.199	1.216	1.071	1.137	1.037	1.353	1.183	1.55	1.153	1.78	1.491	4.5	1.652	4.114	3.475	1.164	1.541	3.741	1.837	1.413	0.895	0.807	1.074	1.156	1.014	1.378	1.246	1.305	1.311	1.314		1.272	0.983	1.032	0.892	1.292	1.18	1.045
Lta	Sc03R05C10	lightcyan1	turquoise	red	blue	darkred	1.992	1.249	2.311	1.327	1.908	3.389	2.178	2.659	1.293	1.209	1.563	1.319	1.511	2.086	1.598	2.134	2.587	3.23	2.753	3.688	2.612	1.478	1.662	2.791	1.881	6.175	1.561	2.401	1.621	2.168	1.652	1.239	1.871	1.448	2.323		4.079	2.758	2.166	2.014	1.888	1.996	1.702
Rps6ka1	Sc03R06C01	green	greenyellow	pink	black	yellow	1.216	1.204	1.473	1.508	1.344	1.298	1.198	1.361	1.124	1.269	0.992	1.212	0.96	1.078	1.071	1.137	1.054	1.012	1.193	1.14	1.091	0.921	0.962	1.142	0.805	1.206	1.224	1.349	1.018	1.003	1.078	1.116	0.962	0.962	0.904	0.948	1.298	1.186	1.31	1.266	1.243	1.253	1.282
Wnt3	Sc03R06C02	turquoise	tan	blue	brown	turquoise	1.027	0.977	0.8	0.796	1.125	0.864	1.16	3.383	1.16	0.842	0.944	1.023	1.423	1.762	1.874	1.384	1.956	1.514	1.785	1.643	2.434	1.319	1.046	1.554	2.077	1.287	1.39	1.146	1.308	2.638	1.6	2.074	1.277	1.331	1.767	1.34	2.163	1.802	3.413	1.352	1.609	1.408	1.936
Rara	Sc03R06C03	tan	black	orange	turquoise	blue	2.148	1.992	4.216	2.048	4.806	3.746	1.364	1.413	4.539	5.049	3.51	2.474	4.137	6.205	4.13	6.087	4.704	3.255	2.75	3.717	2.701	3.773	3.937	5.154	3.698	2.975	2.17	7.611	4.805	7.253	2.607	3.802	2.45	2.581	2.333	1.326	3.589	3.145		2.043	4.259	4.843	4.535
Prkcd	Sc03R06C04	violet	turquoise	yellow	black	green	0.689	0.843	0.756	0.897	0.796	0.891	0.892	0.812	0.801	0.795	0.835	0.74	0.953	1.083	0.942	1.069	1.115	1.103	1.103	1.028	0.866	0.989	1.1	1.031	0.91	0.71	0.955	1.039	0.888	1.115	0.905	0.877	0.744	0.679	0.723	0.752	1.212	1.39	1.128	1.265	1.281	1.244	1.254
Atf4	Sc03R06C05	darkorange	green	blue	blue	turquoise	0.638	0.651	0.741	0.69	0.821	0.864	0.802	0.749	0.778	0.792	0.753	0.765	0.61	0.685	0.647	0.724	0.587	0.605	0.586	0.585	0.749	0.723	0.801	0.883	0.629	0.745	0.838	0.815	0.871	0.935	0.907	0.874	0.556	0.575	0.601	0.566	0.802	0.81	0.84	0.787	0.736	0.736	0.732
Adcyap1r1	Sc03R06C06	cyan	salmon	blue	turquoise	blue	3.192	2.555	2.548	3.259	3.951	8.115	6.24	4.324	4.5	4.445	5.184	3.559	4.243	2.705	6.321	4.146	3.519	4.551	3.957	4.369	3.2	3.397	3.603	4.577	1.451	1.921	1.622	2.718	2.634	5.32	11.99	6.109	1.967	1.718	2.213	1.827	0.459	0.584	0.516	0.453	2.055	2.352	2.521
Cycs	Sc03R06C07	plum1	lightyellow	violet	brown	blue	0.725	0.787	0.817	0.864	0.814	0.96	0.851	0.907	0.842	1.043	0.805	0.846	0.961	0.93	0.916	1.17	0.91	0.72	0.788	0.935	0.92	0.935	0.933	1.61	0.77	0.869	0.876	0.804	0.599	0.841	0.74	0.64	1.142	1.113	1.601	0.806	0.913	0.969	0.914	0.932	0.815	0.704	0.633
Hint1	Sc03R06C08	darkorange	turquoise	black	turquoise	yellow	0.819	0.783	0.908	0.958	1.132	0.924	0.887	0.907	0.845	1.108	0.932	0.947	1.07	1.005	1.001	0.98	1.685	1.198	1.307	1.806	1.567	1.086	0.995	0.942	0.472	0.619	0.825	0.589	0.737	0.819	0.819	0.63	0.922	1.081	0.951	0.531	0.868	1.199	0.979	1.21	0.885	0.849	0.918
Rdx	Sc03R06C09	darkolivegreen	black	green	blue	green	0.857	1.039	1.23	1.359	0.876	1.009	0.854	0.97	0.77	1.217	1.11	1.029	0.859	0.87	0.861	0.735	0.878	0.826	0.99	1.071	1.099	1.298	0.961	1.112	0.933	0.837	0.982	0.818	0.887	1.137	0.556	0.863	0.936	0.911	0.967	0.633	1.411	1.336	1.27	1.318	0.986	1.128	1.019
Src	Sc03R06C10	black	black	darkturquoise	blue	turquoise	2.671	2.626	2.577	3.278	2.613	3.415	1.499	1.435	3.926	3.249	3.526	2.434	2.489	4.334	4.858	4.359	2.538	3.493	2.063	2.952	2.386	2.751	3.028	1.985	2.151	1.968	1.126	6.428	1.419	1.663	1.954	1.359	1.604	2.643	3.357	7.394	3.988	2.149	2.319	2.154	2.611	1.673	1.976
Adcy9	Sc03R07C01	midnightblue	red	steelblue	turquoise	darkgreen	1.027	0.991	1.063	1.189	1.001	1.091	0.991	0.869	0.936	0.848	0.874	0.92	1.07	1.326	1.145	1.328	1.32	0.959	1.148	1.244	0.977	0.828	0.946	1.056	0.618	1.079	1.253	1.364	1.316	1.176	1.142	1.4	0.927	0.94	1.49	1.044	1.361	1.312	1.226	1.068	0.924	1.438	1.456
Prkce	Sc03R07C02	darkslateblue	red	blue	purple	brown	1.094	1.116	1.152	1.14	1.049	1.158	1.005	0.964	1.004	1.004	1.077	1.141	0.989	1.021	0.984	1.032	0.85	0.994	0.996	0.94	0.892	0.796	0.973	0.978	0.77	1.006	0.861	0.694	1.009	1.067	1.073	1.103	0.836	0.878	0.959	0.762	0.833	1.311	0.936	0.921	1.089	1.114	1.16
Shcbp1	Sc03R07C03	black	red	greenyellow	blue	blue	1.077	1.08	1.024	1.013	1.181	1.22	1.407	1.387	1.088	1.151	1.105	1.238	1.308	1.44	1.529	1.268	1.242	1.261	1.208	1.551	1.244	1.11	0.986	1.094	1.176	1.023	1.558	1.527	0.917	1.076	1.116	1.324	1.025	1.044	1.271	0.84	1.777	1.642	1.287	1.33	1.425	1.255	1.2
Elk3	Sc03R07C04	black	royalblue	yellow	blue	blue	1.419	1.307	1.346	1.156	1.452	1.444	1.76	1.32	1.293	1.339	1.338	1.172	1.178	1.385	1.336	2.118	1.199	1.984	1.781	1.833	2.535		1.718	1.549			1.43	1.214	1.945	0.887	1.048	0.856			1.588	1.58	2.333	2.249	2.173	1.471	1.849	1.57	1.813
Rgs14	Sc03R07C05	sienna3	blue	red	magenta	darkred	1.105	1.219	1.111	1.484	1.502	1.766	1.385		2.026	1.552	1.374	1.273	1.736	1.609	1.648			1.963	2.128	3.359	1.444	1.575	1.504	2.129	1.585	2.654	1.191	1.625	1.013	1.511	1.433	1.558	1.474	1.315	1.487	0.982	1.124	1.206	1.123	1.032	1.356	1.264	1.282
Rgs17	Sc03R07C06	greenyellow	turquoise	yellow	brown	magenta	0.756	0.822	0.836	0.791	0.852	0.817	0.855	0.8	0.805	0.78	0.805	0.824	0.95	0.944	1.027	0.986	0.826	0.75	0.764	0.787	0.859	0.816	0.985	0.88	0.686	0.828	0.727	0.932	0.708	1.171	1.058	0.852	0.842	0.675	0.866	0.705	1.131	2.252	1.92	1.626	1.22	1.218	0.89
Dusp10	Sc03R07C07	darkorange2	yellow	white	salmon	blue	1.129	1.372	1.301	1.355	1.242	1.366	1.185	1.371	1.216	0.88	1.576	1.487	1.211	1.175	1.594	2.112	0.934	0.962	1.687	1.533	1.183	0.794	1.458	1.217	0.805	0.87	1.121	1.498	0.895	1.54	1.218	0.858	0.858	1.141	1.186	1.302	2.014	2.877	2.278	2.018	1.44	1.551	1.26
Tubb3	Sc03R07C08	cyan	black	salmon	salmon	yellow	1.103	1.147	1.11	1.074	1.283	1.352	1.184	1.083	1.155	1.158	1.201	1.143	0.99	1.132	1.124	0.949	0.979	0.894	0.969	0.985	0.901	0.893	0.939	0.976	0.938	0.978	1.061	1.098	0.949	0.882	0.955	0.962	1.065	1.058	1.112	0.987	1.195	1.119	1.067	1.12	1.354	1.28	1.266
Cyc1	Sc03R07C09	brown	turquoise	green	turquoise	blue	0.865	0.878	0.866	0.82	1.025	0.971	0.964	0.94	0.977	0.938	1.102	1.022	0.957	0.99	1.082	0.939	0.972	0.808	0.93	0.908	1.017	0.938	0.987	0.883	0.937	0.965	1.005	0.985	0.857	0.936	0.87	0.899	0.949	1.027	1	0.791	1.1	1.077	1.211	1.101	1.027	0.996	0.972
Dusp16	Sc03R07C10	turquoise	yellow	black	yellow	blue	1.064	1.007	1.097	1.077	1.132	0.923	1.121	1.308	1.028	0.82	1.046	0.841	1.432	1.298	1.344	0.796	1.22	1.347	1.106	1.441	0.914	1.288	1.283	1.401	0.728	0.842	0.91	0.912	1.139	1.068	1.345	1.384	1.219	1.17	1.083	0.667	1.615	3.78	1.428	1.758	1.033	1.238	1.187
Plcg2	Sc03R08C01	plum1	red	turquoise	black	greenyellow	1.186	1.412	1.211	1.33	1.189	1.83	1.417	1.454	1.231	1.92	1.045	1.062	2.524	2.512	1.406	2.279	2.062	1.353	1.827	2.187	1.324	1.38	1.262	1.737	2.045	1.479	1.64	2.213	1.283	1.218	1.21	1.372	0.922	0.929	1.362	1.259	1.877	1.966	2.749	2.543	1.841	2.053	1.863
Fzd10	Sc03R08C02	lightcyan	lightcyan	mediumpurple3		lightcyan	5.068		4.017	4.081	4.871	5.846	5.208	5.526	7.542	3.004	1.966	8.004	5.19	1.703	4.602	2.152	4.666	1.951	3.474	2.669	4.146	2.195	3.154	2.061	1.387	6.091	1.944		3.902	4.702		6.184	3.034	4.618	2.857	2.465
Dgkd	Sc03R08C03	turquoise	yellow	grey60	yellow	blue	1.208	1.364	1.086	1.109	0.759	1.315	1.187	1.657	1.395	0.99	1.236	1.606	1.287	1.28	1.342	2.107	1.809	1.538	1.704	1.69	1.494	1.207	1.184	1.334	0.672	0.736	0.977	1.275	0.954	1.217	1.453	1.485	1.143	1.235	1.177	1.116	1.366	3.194	1.499	1.18	1.228	1.396	1.776
Stat3	Sc03R08C04	skyblue3	turquoise	paleturquoise	turquoise	greenyellow	0.717	0.871	0.924	0.935	0.768	0.768	0.867	0.792	0.793	0.762	0.782	0.898	0.883	0.861	0.961	1.176	1.395	0.989	1.26	1.467	1.073	0.879	1.002	0.923	0.375	0.93	0.974	0.793	0.813	1.181	1.012	0.709	0.63	0.822	0.708	1.198	1.13	1.049	1.034	0.914	1.208	1.017	1.152
Mapk14	Sc03R08C05	darkmagenta	salmon	steelblue	blue	turquoise	1.052	1.106	1.191	0.997	1.028	1.119	1.081	0.988	1.071	1.143	1.312	0.963	0.913	1.423	1.479	1.304	1.095	1.359	1.461	1.312	0.944	0.978	1.075	1.092	0.739	0.961	0.887	1.177	1.116	0.995	1.18	1.216	0.772	0.978	1.106	0.796	1.548	1.818	1.568	1.288	1.239	1.243	1.132
Map2k4	Sc03R08C06	brown	turquoise	blue	pink	blue	0.896	0.79	0.858	1.107	1.165	1.177	0.932	1.095	1.165	0.979	1.152	1.054	1.114	0.962	1.259	1.279	1.471	1.28	1.404	1.292	0.907	1.179	1.469	1.211	0.877	1.131	1.05	1.053	1.064	1.386	1.221	1.411	0.976	1.115	1.248	1.031	0.808	1.414	1.067	0.848	1.225	0.996	1.034
Htr1a	Sc03R08C07	tan	salmon	paleturquoise	blue	blue	1.949	1.486	1.437	1.726	2.262	3.915	1.711	2.536	2.846	3.589	4.355	2.075	2.369	3.346	5.284	3.939	2.861	3.62	4.928	3.694	1.952	3.264	2.741	3.287	1.053	4.653	3.217	2.606	4.168	7.248	4.675	2.929	2.324	3.436	1.834	5.726	5.132	5.607	5.608	3.09	4.068	2.739	1.97
Map3k2	Sc03R08C08	skyblue	turquoise	plum1	turquoise	blue	1.11	0.975	1.035	1.108	1.078	1.094	0.856	1.008	1.016	0.896	0.88	1.033	0.84	0.745	0.946	0.834	1.083	0.934	0.907	1.214	1.147	0.924	0.878	1.145	0.792	0.817	0.933	1.035	0.892	0.796	0.898	0.926	0.929	0.832	0.889	0.974	0.832	0.874	0.862	0.647	1.059	1.116	0.933
Frat1	Sc03R08C09	red	turquoise	yellow	yellow	yellow	0.979	0.815	0.967	1.083	1.068	1.151	1.075	1.134	0.752	0.739	1.158	1.011	1.18	1.307	1.257	1.086	1.465	1.464	1.411	1.528	1.295	0.917	0.955	1.13	0.735	0.881	0.818	1.122	1.292	1.917	0.917	0.99	1.049	1.069	1.047	0.8	1.496	1.86	0.889	1.092	1.177	0.94	1.012
Casp7	Sc03R08C10	darkturquoise	brown	green	brown	green	3.62	4.633	3.477	5.605	7.343	11.27	5.205	12.08	3.29	3.733	4.906	7.351	5.711	6.388	5.147	4.31	8.332	8.262	11.51	6.154	3.564	6.19	5.526	8.017	2.258	5.386	4.367	4.063	4.267	7.351	4.518	10.15	4.435	5.182	4.19	9.243	4.843	4.954	4.725	4.511	2.245	3.518	3.57
Eef2k	Sc03R09C01	royalblue	blue	lightyellow	brown	brown	1.644	2.268	1.689	1.999	5.101	1.287	1.625	1.725	2.496	1.165	2.125	1.643	2.564	2.158	3.303	1.845	3.282	2.856	2.847	5.314	1.759	2.184	1.834	2.34	2.072	3.156	1.915	3.428	1.402	0.998	1.374	1.33	1.4	2.985	1.834	1.137	2.627	2.768	4.081	3.334	1.358	2.004	2.032
Thbd	Sc03R09C02	pink	purple	turquoise	tan	blue	1.168	1.192	1.087	1.417	1.085	1.234	1.238	1.334	1.171	1.126	1.333	1.25	1.361	1.279	1.527	1.438	1.602	1.503	1.485	1.358	1.245	1.284	1.266	1.377	1.183	1.047	1.297	1.491	1.122	1.122	1.069	0.969	1.105	1.065	1.338	0.848	1.284	1.299	1.53	1.602	1.268	1.319	1.337
Rarb	Sc03R09C03	darkorange	turquoise	grey	blue	blue	1.095	1.107	1.5	1.465	1.599	1.944	1.436	1.263	1.385	1.451	1.241	1.613	1.86	1.817	2.702	2.464	3.654	3.442	2.702	3.296	3.152	3.196	2.348	1.626	2.072	1.01	1.559	1.381	2.172	0.825	1.068	1.314	0.933	1.565	2.375	1.146	1.668	1.627	1.862	1.937	1.674	1.413	1.142
Camk4	Sc03R09C04	lightgreen	turquoise	magenta	black	blue	1.19	1.093	1.138	1.127	1.693	1.992	1.836	1.898	1.491	1.458	1.43	1.382	1.07	1.209	1.321	1.418	1.78	2.167	1.851	1.947	1.298	1.732	1.146	2.17	1.237	1.043	0.908	1.048	0.89	1.233	1.169	1.062	1.606	1.257	1.304	1.469	1.095	1.481	0.941	1.112	0.988	1.009	1.059
Htr2c	Sc03R09C05	turquoise	royalblue	lightyellow	yellow	turquoise	1.086	1.293	1.732	1.935	1.508	1.303	1.93	4.668	2.12	1.23	1.569	1.385	1.24	1.727	1.954	1.986	1.357	2.447	0.902	2.074	2.457	1.53	1.645	1.969	1.635	1.961	1.917	1.595	1.365	1.57	1.558	1.501	1.573	1.699	1.815	1.323	3.009	5.363	4.155	1.825	2.071	2.311	1.773
E2f5	Sc03R09C06	pink	purple	brown	blue	darkturquoise	1.074	1.115	1.063	1.07	1.269	1.142	1.37	1.131	1.018	1.35	1.016	1.232	1.371	1.131	1.617	1.467	2.761	1.307	1.676	1.272	1.418	1.097	0.911	1.19	2.816	1.602	1.915	1.239	0.961	1.355	1.427	1.221	1.11	1.352	1.113	1.042	4.423	2.571	1.939	1.34	1.611	1.435	1.297
Met	Sc03R09C07	salmon	pink	cyan	blue	lightyellow	1.158	0.958	2.907	1.583	1.601	1.452	2.719	1.895	2.533	1.264	2.586	3.338	2.955	2.408	2.922	1.128	5.353	2.918	2.81	3.726	2.133	2.787	3.427	1.562	2.336	1.598	1.669	1.848	1.862	2.028	1.103	1.147	4.253	2.583	1.714	1.275	7.795	2.949	2.032	3.967	2.938	2.652	2.484
Htr7	Sc03R09C08	lightcyan1	turquoise	salmon	blue	tan	1.099	0.915	1.576	1.256	1.009	1.947	1.487	1.173	1.184	0.925	1.321	1.153	1.299	1.241	1.133	1.116	2.175	1.641	1.737	1.598	2.136	1.355	1.333	1.224	1.305	1.121	1.7	1.15	1.116	1.01	0.993	0.966	1.656	1.126	1.527	1.319	1.552	1.372	1.365	1.627	1.38	1.158	1.458
Camk2b	Sc03R09C09	darkgrey	lightcyan	midnightblue	turquoise	blue	1.64	1.953	1.992	2.632	1.024	1.34	2.346	1.595	1.706	1.748	2.614	2.069	3.057	2.382	2.627	2.46	2.933	2.455	2.079	2.769	2.736	2.394	2.204	2.229	2.117	2.101	1.807	2.531	2.458	2.389	2.658	4.168	2.295	1.359	1.837	2.29	2.004	1.254	2.588	0.892	2.212	2.168	2.388
Stat6	Sc03R09C10	black	turquoise	green	brown	blue	1.464	1.026	1.812	1.345	1.837	2.341	3.382	2.59	2.026	1.372	1.354	1.376	1.452	2.262	1.893	1.662	2.967	3.795	3.962	3.4	2.433	2.22	1.482	2.102	1.983	1.683	1.787	1.511	1.818	1.169	2.336	2.225	1.562	1.971	1.868		3.124	3.932	4.313	2.576	2.106	1.711	1.857
Sod1	Sc03R10C01	brown	grey	white	turquoise	yellow	0.899	0.842	0.88	0.96	1.135	1.065	0.975	1.073	1.111	1.063	1.162	1.133	0.951	1.124	1.13	1.109	1.01	1.034	1.031	1.028	1.002	1.069	1.085	1.157	0.974	1.084	1.116	1.119	1.009	1.041	1.017	1.078	0.969	1.024	1.147	1.145	1.05	0.991	0.991	1.016	0.945	0.99	0.931
Efna4	Sc03R10C02	red	darkred	lightcyan	blue	turquoise	1.084	0.977	1.25	1.08	1.502	1.145	1.078	1.206	0.898	0.977	1.242	1.071	1.34	1.136	1.395	1.279	0.797	2.076	1.87	1.395	1.486	1.082	1.246	1.637	0.989	0.944	0.954	1.368	1.089	0.973	0.927	0.862	1.061	1.439	0.979	0.877	1.97	1.578	1.455	1.246	1.358	1.217	1.244
Vdac3	Sc03R10C03	orange	brown	magenta	brown	black	0.734	0.804	1.034	0.858	0.939	1.129	0.96	1.247	0.833	0.964	1.132	1.041	0.737	0.889	0.957	0.97	0.92	0.928	2.282	1.669	0.955	0.846	0.931	1.22	0.763	0.601	0.642	0.711	0.622	0.654	0.772	0.701	0.758	1.004	0.984	0.811	1.096	1.567	1.805	1.696	1.016	0.902	0.94
Adora1	Sc03R10C04	black	turquoise	midnightblue	turquoise	blue	2.313	2.204	2.162	1.947	2.959	2.595	5.215	5.587	2.069	3.224	3.537	2.454	2.407	1.723	2.034	2.961	3.309	3.672	2.235	4.223	3.023	2.624	2.872	2.801	1.638	2.571	1.888	2.053	1.656	1.766	2.017	3.714	1.432	1.456	1.61	1.188	1.199	0.839	0.682	0.615	1.118	1.55	1.523
Bmp1	Sc03R10C05	sienna3	turquoise	royalblue	purple	grey60	0.989	1.274	1.568	1.689	1.391	1.328	1.377	2.06	3.321	1.443	1.41	1.397	1.612	2.323	1.312	3.261	4.444	2.601	2.792	2.397	1.756	2.218	1.014	1.821	1.516	1.682	1.73	1.201	1.114	1.308	1.422	1.082	1.596	1.363	1.531	1.241	2.216	4.138	1.727	2.054	2.283	2.001	2.388
Vdac1	Sc03R10C06	red	blue	green	brown	lightyellow	0.942	0.942	0.984	1.054	1.078	1.103	1.1	0.987	0.932	0.94	1.19	0.948	1.012	1.089	1.275	1.169	1.036	1.327	1.256	2.364	0.918	0.798	0.863	1.005	0.893	0.914	0.873	0.921	0.835	0.975	0.827	0.934	0.912	1.018	1.23	0.722	1.09	0.96	1.694	1.007	0.913	0.884	0.868
Grb2	Sc03R10C07	darkgreen	lightyellow	grey60	yellow	turquoise	1.317	1.452	0.985	1.166	1.23	1.134	1.064	1.254	1.175	1.158	1.13	1.67	1.39	1.293	1.48	1.414	1.503	1.211	1.36	1.906	1.308	1.345	1.565	2.464	1.075	0.904	1.19	1.822	1.062	1.385	1.715	1.718	1.142	1.175	1.549	1.151	1.132	2.429	0.867	1.166	0.815	1.118	1.349
Igfbp2	Sc03R10C08	brown4	pink	grey	green	blue	1.827	1.185	1.341	1.813	1.298	1.766	0.908	1.637	1.214	1.286	1.444	1.485	1.555	1.773	2.023	1.478	3.472	1.407	1.168	1.746	1.511	1.707	1.477	1.579	1.131	0.96	0.928	1.594	0.914	1.427	1.187	1.01	1.289	1.104	1.235	1.059	1.357	1.002	0.948	1.094	0.971	1.291	1.018
Top2b	Sc03R10C09	black	turquoise	cyan	blue	green	1.845	1.69	1.883	1.861	1.262	2.965	3.024	3.553	1.808	1.498	1.689	2.265	2.118	2.237	2.36	1.782	6.817	4.779	6.604	7.591	4.452	3.117	1.803	4.376	1.91	2.066	1.631	2.807	1.062	1.714	1.147	1.27	2.547	4.073	2.924	2.021	7.681	3.224	3.172	1.528	1.502	1.289	1.566
Rpl35	Sc03R10C10	brown4	turquoise	lightcyan	brown	yellow	0.967	0.953	0.911	0.97	0.73	0.985	0.574	0.982	0.706	0.743	0.774	0.83	0.676	0.688	0.759	0.768	0.818	1.06	1.017	1.101	1.027	1.092	0.974	0.902	0.553	0.696	0.826	0.915	0.597	0.712	0.711	0.71	0.779	0.898	0.847	0.725	1.406	1.489	1.442	1.431	0.887	0.89	1.046
Bdnf	Sc03R11C01	black	turquoise	pink	green	magenta	1.322	1.065		1.231	2.749		5.513	2.804		1.41	2.4	2.037	1.461	2.146	2.807	3.087	4.363	3.213	5.635	3.796	3.139	2.86	3.506		0.949	2.2	2.626	2.013	1.643	1.189	1.288	2.702	1.136	1.001	1.445	1.285	2.777	1.66	0.918	1.9	1.539	2.782	0.843
Ppp3cb	Sc03R11C02	green	pink	blue	purple	blue	0.999	0.866	1.279	1.208	1.234	0.965	1.036	1.077	1.057	0.972	0.934	0.995	1.001	1.089	1.057	0.985	1.344	1.057	1.054	1.184	0.998	1.111	1.11	1.013	0.867	1.133	1.08	1.064	1.124	1.214	1.369	1.326	0.868	0.962	1.106	0.602	1.028	1.218	0.983	1.028	1.124	1.058	1.138
Raf1	Sc03R11C03	green	black	greenyellow	turquoise	blue	1.057	0.953	0.905	1.025	1.048	0.943	0.968	1.023	1.002	0.999	1.065	0.985	1.054	1.091	1.116	1.176	1.142	1.075	0.965	0.983	0.911	0.936	0.926	1.128	0.958	0.926	1.053	1.034	0.96	0.917	0.922	0.991	0.865	0.871	0.82	0.725	1.188	1.054	1.057	0.965	1.278	1.258	1.149
Cpe	Sc03R11C04	black	grey	turquoise	blue	yellow	0.894	0.878	0.862	0.772	0.884	0.774	0.945	0.912	0.853	0.769	0.91	0.902	0.846	1.512	0.955	0.946	0.925	1.368	1.488	1.522	0.877	1.132	2.951	0.765	0.166	0.983	0.348	0.527	0.61	0.769	0.798	0.672	0.869	1.195	1.104	0.614	2.084	1.277	1.459	0.977	0.766	0.794	1.143
Cacnb3	Sc03R11C05	darkturquoise	turquoise	darkgreen	red	cyan	1.298	1.364	1.331	1.292	1.43	1.564	1.289	1.313	1.081	1.29	1.439	1.462	1.028	1.139	1.058	1.114	1.349	1.457	1.422	1.295	1.233	1.076	1.195	1.256	0.939	1.09	1.228	1.25	1.126	1.193	1.182	1.181	1.226	0.989	1.082	0.736	1.236	1.128	1.039	0.959	1.175	1.054	1.194
0610007C21Rik	Sc03R11C06	brown	red	salmon	yellow	royalblue	0.774	0.741	0.769	0.741	1.081	1.032	0.971	1.036	0.956	1.051	1.159	1.184	1.305	1.177	1.434	0.991	1.219	0.915	1.432	1.322	1.012	0.801	0.931	1.134	0.966	1.029	1.183	1.067	0.901	0.947	0.851	1.052	1.151	0.997	1.173	0.945	1.067	0.89	1.034	1.034	1.065	1.228	0.942
Gna14	Sc03R11C07	sienna3	blue	darkturquoise	blue	blue	3.26	3.066	3.301	3.107	2.721	1.708	2.476	3.631	1.948	2.434	2.656	3.483	2.006	5.407	3.506	2.581	2.478	4.819	1.848	7.49	1.447	1.81	1.638	1.878	2.501	2.698	3.274	3.286	2.084	1.909	2.415	1.658	1.469	2.148	2.539	12.1	8.41	4.131	3.8	7.7	3.022	4.02	2.606
Gna11	Sc03R11C08	blue	salmon	sienna3	purple	brown	1.521	1.402	1.365	1.428	1.254	1.256	1.249	1.134	1.188	1.301	1.293	1.251	1.228	1.42	1.772	1.177	1.404	1.505	1.505	1.423	1.189	1.165	1.068	1.508	0.965	0.986	1.051	1.135	1.251	1.554	1.558	1.227	1.323	1.145	1.35	0.925	1.006	1.254	0.916	0.947	1.041	1.017	1.084
Tuba1a	Sc03R11C09	royalblue	brown	black	green	brown	1.23	1.266	1.104	1.331	1.773	1.293	1.277	0.882	1.163	1.217	1.399	1.23	1.093	1.091	1.293	0.961	1.679	1.837	2.91	2.386	1.04	0.875	0.82	0.64	0.769	0.715	0.665	1.038	0.85	0.997	0.942	0.816	0.998	1.166	1.083	0.202	1.051	1.073	1.274	1.261	1.33	1.423	1.347
Zic3	Sc04R02C06	green	turquoise	magenta	blue	turquoise	1.021	1.332	2.605	1.171	1.151	1.054	1.061	1.108	1.479	0.952	1.245	1.081	0.984	0.842	1.093	1.425	2.356	1.901	2.848	1.837	1.431	1.309	1.621	1.271	1.787	0.875	1.127	1.442	0.811	1.144	1.03	1.107	1.432	1.944	1.865	2.456	4.38	2.879	1.599	2.965	1.994	0.947	1.737
Mlx	Sc04R02C07	pink	brown	black	brown	turquoise	0.941	0.973	1.116	1.304	0.962	0.963	0.797	0.855	1.022	0.895	1.058	0.964	0.71	0.906	0.816	0.878	1.28	1.615	2.161	1.665	0.863	0.958	0.959	1.054	0.961	1.034	0.852	0.996	0.89	0.891	0.763	0.802	0.876	0.763	0.843	0.97	1.657	1.708	1.692	1.375	1.267	1.131	1.096
Id4	Sc04R02C08	tan	turquoise	cyan	black	turquoise	1.01	1.041	1.192	1.158	1.314	1.213	1.031	1.063	1.3	1.209	1.521	1.29	1.022	1.211	1.063	1.421	2.034	1.863	1.724	1.741	1.324	1.388	1.321	1.472	1.374	1.267	1.137	1.484	1	1.111	0.926	1.132	1.808	1.431	1.311	1.073	1.395	1.198	1.15	0.859	1.488	1.408	1.193
Ldb2	Sc04R02C09	green	turquoise	turquoise	blue	lightgreen	0.975	1.165	1.748	1.382	1.083	1.072	1.02	1.114	0.981	1.122	1.012	1.153	0.696	0.865	1.054	1.039	1.799	2.084	1.767	1.854	1.389	1.194	1.07	1.159	1.147	1.171	1.204	1.955	0.846	0.932	0.869	1.127	1.542	1.51	1.176		2.52	2.08	1.286	1.154	1.855	1.393	1.224
Sepp1	Sc04R02C10	blue	tan	tan	magenta	turquoise	0.615	0.862	0.961	0.953	0.614	0.722	0.577	0.671	0.672	0.755	0.695	0.922	0.931	1.003	0.873	0.712	1.02	0.833	1.282	0.904	1.257	0.992	0.69	0.939	0.629	0.851	0.896	0.903	0.614	0.796	0.643	0.81	0.917	0.901	0.862	1.088	0.814	0.872	0.912	0.741	0.882	0.889	0.923
Prodh	Sc04R03C01	turquoise	turquoise	grey	brown	blue	1.112	1.408	1.167	1.201	1.291	1.229	1.059	3.478	0.987	0.83	1.178	0.94	1.822	2.376	0.804	1.226	2.714	1.944	2.837	1.699	1.746	1.977	1.751	1.672	1.709	1.522	1.872	1.903	1.15	2.343	2.003	2.414	2.005	2.277	2.647	2.572	2.792	3.749	3.828	1.783	2.308	1.82	1.702
S100a9	Sc04R03C02	plum1	turquoise	turquoise	brown	brown	1.305	1.033	1.108	1.063	1.132	0.931	1.007	0.904	0.879	0.81	1.045	0.927	0.761	0.692	0.659	0.933	2.572	1.235	1.398	1.229	1.387	0.955	1.372	1.098	0.917	0.923	1.08	1.12	0.845	0.845	0.936	0.897	0.93	0.758	1.059	0.875	1.375	1.315	1.372	0.861	0.88	0.913	1.076
Pgam2	Sc04R03C03	red	brown	tan	brown	brown	1.219	1.011	1.118	1.268	1.329	1.361	1.218	1.106	1.019	0.967	1.304	1.268	1.03	1.07	1.278	1.155	1.68	1.687	1.935	1.822	1.396	0.863	1.202	1.208	1.123	1.67	1.2	1.308	1.306	1.455	1.092	1.413	1.51	1.425	1.62	1.867	2.16	1.888	2.542	1.386	1.563	1.767	1.502
Rcan1	Sc04R03C04	darkred	greenyellow	darkred	blue	tan	1.155	1.248	1.139	1.894	0.811	0.738	0.943	0.947	1.109	0.82	0.983	0.93	0.801	1.013	0.914	0.982	0.845	0.883	1.321	0.98	0.743	0.628	0.779	1.079	0.615	0.91	0.961	1.013	0.681	0.914	1.058	1.032	0.963	0.95	1.018	0.901	1.752	1.336	1.524	1.584	1.361	1.388	1.352
Abcc5	Sc04R03C05	yellow	midnightblue	lightcyan	turquoise	blue	1.959	1.623	1.701	1.633	1.85	1.577	1.366	1.813	1.476	1.022	1.231	1.589	1.081	0.923	1.145	1.383	2.206	2.113	1.683	1.843	1.641	2.21	1.769	2.18	1.315	1.325	1.847	1.881	1.302	2.19	1.507	1.329	1.622	2.225	1.748	1.383	2.121	2.356	2.384	1.944	2.841	2.333	2.54
Ccr5	Sc04R03C06	darkred	yellow	brown	blue	green	2.639		2.378	5.064	2.702	1.596	2.136	2.357	3.075	2.95	1.417	1.669	2.428	2.636	6.456	7.772	3.672	2.951	3.07	3.985	2.815	2.793	2.246	1.228	9.998	4.174	3.177	4.287	1.846	5.073	2.649	4.603	3.159	4.119	2.209	3.069	10.57	11.01	6.114	3.777	5.008	2.61	3.724
Ap1m1	Sc04R03C07		turquoise	sienna3	turquoise	blue	1.908	1.729	1.908	1.771	1.705	1.859	1.875	1.713	1.827	1.834	1.793	1.645	1.082	1.321	1.456	1.546	1.914	2.086	1.979	1.863	1.312	1.417	1.262	1.524	1.361	1.258	1.559	1.672	1.442	1.82	1.926	1.538	1.72	1.723	1.552	1.178	1.208	1.485	1.309	1.213	1.338	1.562	1.494
Map3k5	Sc04R03C08	lightcyan	turquoise	darkgreen	turquoise	blue	1.36	1.338	1.447	1.443	1.281	1.425	1.207	1.294	1.242	1.266	1.711	1.283	0.89	1.024	0.89	1.042	1.625	1.565	1.426	1.303	1.568	1.122	1.169	1.359	0.583	0.872	1.252	1.459	1.129	0.92	1.061	1.113	1.015	1.155	1.007	0.285	0.922	1.075	0.917	0.817	1.147	1.219	1.001
Csnk1e	Sc04R03C09	purple	lightgreen	lightgreen	blue	turquoise	1.542	1.39	1.933	1.526	1.334	1.365	1.065	1.173	1.361	1.227	1.432	1.367	1.083	0.873	1.265	0.925	1.545	1.325	1.403	1.369	1.223	1.557	1.595	0.895	0.886	1.264	1.489	1.372	0.936	0.822	1.241	1.209	1.178	1.14	1.37	1.494	1.545	1.464	1.368	1.339	1.238	1.185	1.189
Axin1	Sc04R03C10	saddlebrown	turquoise	grey	turquoise	blue	1.705	1.898	2.015	2.15	1.763	1.539	1.993	2.082	1.512	1.598	1.855	1.5	1.144	1.121	1.158	1.432	2.26	2.15	1.879	1.857	1.352	1.374	1.462	1.536	1.298	1.624	1.845	1.67	1.817	1.538	1.435	1.432	1.815	1.475	1.279	1.452	0.895	1.113	0.919	0.94	1.502	1.443	1.188
Freq	Sc04R04C01	lightgreen	turquoise	grey	turquoise	blue	3.205	5.496	3.851	3.271	1.91	1.832	1.899	1.905	4.426	3.405	3.868	4.206	2.619	1.46	1.713	3.237	2.272	4.393	3.563	5.599	2.351	1.994	1.749	2.011	2.472	3.01	3.658	2.701	2.039	2.525	3.918	2.668	2.122	2.575	1.894	2.241	2.171	1.988	2.268	1.134	1.797	1.807	2.54
Sh2b1	Sc04R04C02	yellow	black	tan	turquoise	blue	2.392	1.883	1.341	1.467	1.662	1.665	2.751	1.242	2.761	2.64	2.333	3.342	3.358	1.781	1.62	1.239	3.094	3.301	3.402	3.593	3.576	2.903	2.725	2.779	3.938	4.007	2.713	1.864	2.725	3.733	5.082	3.379	1.907	2.524	2.593	2.457	2.592	2.272	2.352	2.007	2.67	2.809	2.566
Rps6ka4	Sc04R04C03	brown	turquoise	darkred	midnightblue	blue	2.041	1.695	1.942	1.546	1.129	1.148	1.27	1.446	1.418	1.426	1.437	1.219	0.902	1.205	1.323	1.433	1.825	2.492	2.259	2.385	1.529	1.402	1.457	1.194	0.885	1.255	1.751	1.342	0.964	1.299	1.459	1.595	1.251	1.144	1.473	1.322	2.216	1.41	0.578	1.409	1.536	1.398	1.413
Wif1	Sc04R04C04	magenta	salmon	brown	blue	brown	17.93	4.78	4.202	1.741	3.997	3.654	1.624	1.793	4.38	2.574	1.724	2.561	2.169	3.314	7.111	4.282	3.449	3.797	3.904	4.481	3.806	3.32	2.606	3.68	9.498	8.319	3.523	4.965	2.757	2.786	4.354	3.948	4.042	3.661	3.555	3.263	11.71	14.51	7.594	4.844	7.538	4.191	2.76
Nkd1	Sc04R04C05	green	turquoise	skyblue	blue	blue	1.953	2.33	3.171	2.405	2.012	2.106	1.91	2.301	2.222	2.317	2.106	2.098	1.653	1.787	1.797	1.837	2.89	2.389	2.815	2.329	1.605	1.734	1.692	1.942	2.522	1.309	2.283	1.815	1.778	2.248	1.839	1.992	1.96	2.003	1.728	1.605	3.225	3.18	2.695	2.237	2.535	2.27	2.095
Pam	Sc04R04C06	pink	turquoise	darkturquoise	turquoise	blue	1.914	1.822	1.855	2.682	1.661	1.32	1.13	1.104	1.712	1.713	1.977	2.095	1.408	1.397	1.295	1.293	2.375	2.229	1.409	1.933	1.024	1.09	1.065	1.262	1.137	1.229	0.989	1.309	1.057	1.066	1.167	1.025	1.379	1.155	0.932	0.553	1.142	1.075	1.249	0.919	1.578	1.318	1.232
Crem	Sc04R04C07	grey60	turquoise	magenta	brown	midnightblue	2.108	1.346	3.511	4.241	2.315	1.282	3.242	1.699	2.162	1.324	1.65	1.512	2.516	2.804	1.379	1.652	3.354	2.099	3.619	3.772	1.766	1.612	2.233	1.639	2.942	2.065	1.988	2.169	1.338	2.893		1.408	3.984	1.437	3.294		4.581	5.897	9.451	2.805	4.987	2.991	2.949
Tgm2	Sc04R04C08	green	turquoise	grey	pink	turquoise	1.009	1.117	1.46	1.297	1.1	1.221	1.1	1.045	1.06	1.088	1.166	1.098	0.764	0.833	0.883	0.944	1.405	1.267	1.492	1.307	1.086	1.067	0.916	1.154	1.132	1.007	1.165	1.136	1.092	1.163	1.085	1.109	1.21	1.072	0.916	1.072	1.106	1.141	1.169	1.2	1.383	0.912	0.951
Barhl1	Sc04R04C09	darkred	turquoise	purple	turquoise	turquoise	5.631	5.075	2.933	8.071	2.701	4.357	3.297	3.826	5.345	2.78	2.092	2.957	6.882	7.134	5.031	8.348	11.36	8.637	5.125	9.465	3.546	3.913	4.29	5.912	8.512	8.194	6.022	6.614	3.79	9.453	4.817	4.385	6.393	5.993	4.772	4.195	8.375	9.043	8.86	10.98	6.747	6.619	2.866
Tradd	Sc04R04C10	darkgreen	turquoise	darkgrey	tan	turquoise	1.663	1.678	2.039	2.313	1.529	1.051	1.427	1.579	1.826	1.616	1.468	2.178	1.192	1.225	1.114	1.413	3.743	7.01	5.693	6.987	2.022	1.814	1.419	1.668	2.955	2.216	1.671	3.534	1.194	1.509	3.789	1.385	1.6	1.708	1.619	1.976	1.821	1.733	3.308	1.663	2.372	2.233	1.564
Plcd4	Sc04R05C01	darkred	cyan	magenta	blue	turquoise	1.559		1.529	2.099	1.323	1.096	1.151	1.029	1.043	1.013	1.116	1.143	1.269	0.967	2.064	1.445	1.669	2.33	1.573	1.259	1.348	1.656	1.028	0.866	1.58	1.063	0.979	1.074	0.906	1.098	1.09	0.889	1.413	1.419	1.707	1.821	3.807	2.069	1.926	1.477	1.422	1.278	1.342
Ppp2r4	Sc04R05C02	brown	brown	blue	turquoise	blue	2.233	2.411	1.902	2.6	2.863	3.687	3.456	2.08	3.569	2.986	3.717	4.198	2.993	1.032	1.102	2.157	3.697	3.573	5.007	4.096	2.456	2.126	2.173	2.91	2.051	1.092	2.172	1.684	3.075	7.414	8.661	5.119	1.837	2.099	2.459	2.208	1.545	1.73	1.641	1.382	2.532	2.636	2.49
Otud7b	Sc04R05C03	blue	turquoise	darkorange	turquoise	brown	2.24	3.458	2.897	2.754	2.297	1.844	2.143	1.041	1.576	1.355	1.459	1.387	1.225	1.733	1.775	1.667	2.226	1.979	1.967	2.12	1.464	1.432	1.7	1.835	0.811	1.339	1.456	1.564	1.367	1.175	1.258	1.302	1.357	1.354	1.318	1.338	1.679	1.292	1.825	1.113	1.884	2.086	2.078
Rgs7	Sc04R05C04	blue	turquoise	pink	brown	lightgreen	1.012	1.208	1.216	1.039	1.058	1.105	0.993	0.969	1.001	0.96	1.114	1.101	0.77	0.836	0.936	0.953	1.165	1.276	1.222	1.105	0.823	0.831	0.865	0.961	0.957	0.812	0.874	0.828	1.009	0.854	1.123	0.836	1.036	0.926	0.943	1.063	1.332	1.293	1.314	1.358	1.07	1.112	1.002
Casp2	Sc04R05C05	tan	turquoise	darkgrey	brown	midnightblue	2.418	1.503	1.559	2.308	1.437	1.434	1.766	2.358	1.221	1.343	1.09	1.391	1.272	1.261	1.315	2.807	3.503	3.576	2.868	3.391	2.592	1.97	1.469	1.817	3.363	1.088	1.997	4.425	1.325	2.13	8.048	1.968	3.517	3.247	2.314	1.901	14.76	15.14	17.52	3.259	1.892	3.912	1.967
Junb	Sc04R05C06	lightgreen	turquoise	brown	red	brown	1.714	1.67	1.586	1.638	1.354	1.318	1.302	1.199	1.655	1.58	1.771	1.522	1.042	1.058	1.228	1.238	1.753	1.597	1.569	1.676	1.427	1.197	1.501	1.623	1.618	1.252	1.367	1.36	1.339	1.247	1.309	1.527	1.227	1.18	1.383	1.304	1.602	1.332	1.026	0.925	1.658	1.363	1.268
Il2rg	Sc04R05C07	blue	turquoise	lightcyan	blue	black	1.259	1.693	1.535	1.892	1.061	1.035	0.936	0.986	0.826	0.953	1.124	1.052	0.813	0.937	0.928	1.245	1.529	1.001	1.592	1.237	0.993	1.057	1.269	1.147	1.099	1.248	1.384	1.535	0.988	1.204	1.155	1.049	1.269	1.516	1.185	1.065	2.163	1.566	1.575	1.242	1.469	1.334	1.247
Bad	Sc04R05C08	darkred	turquoise	turquoise	brown	turquoise	1.954	2.236	1.64	2.31	1.222	1.623	1.609	1.726	1.521	1.464	1.606	1.747	1.244	1.279	1.594	1.655	2.239	2.338	1.709	1.807	1.548	1.659	1.685	1.653	2.19	1.994	2.023	2.563	1.447	1.511	1.542	1.624	1.815	1.937	1.744	1.593	2.254	1.847	2.404	1.869	1.656	1.429	1.49
Il1a	Sc04R05C09	green	turquoise	blue	blue	turquoise	1.797	1.635	4.036		1.011	1.245	2.237	1.019	1.855	1.479	0.933	2.117	0.953	1.14	1.583	2.366	3.361	3.755	3.428	4.092	1.369	1.792	1.669	1.434	2.418	2.578	2.757	2.33	1.278	1.576	1.493	1.027	2.058	2.91	1.21	2.101	9.453	8.622	5.382	3.233	5.657	2.874	3.032
Egr1	Sc04R05C10	orangered4	grey60	darkolivegreen	blue	yellow	1.52	1.436	1.724	1.437	0.778	0.955	0.745	0.701	1.857	1.695	1.8	1.924	0.687	0.734	0.703	0.909	0.607	0.438	0.549	0.462	2.268	0.933	1.293	0.757	0.433	0.723	1.045	0.694	0.587	0.847	0.69	0.681	0.832	0.855	1.108	0.863	0.935	0.95	0.787	1.171	0.468	0.515	0.574
Pdgfa	Sc04R06C01	white	magenta	red	blue	turquoise	1.149	1.043	1.029	0.973	0.95	0.881	1.085	0.943	0.959	1.073	1.016	1.069	1.031	0.779	1.079	0.814	1.148	0.979	0.945	1.027	1.186	1.237	1.123	1.35	0.832	0.722	0.973	1.014	0.982	0.99	0.967	0.986	0.94	0.875	1.013	0.91	1.221	1.118	1.131	1.078	0.978	0.952	0.873
Gapdh	Sc04R06C02	yellow	green	lightgreen	turquoise	blue	1.105	1.125	1.132	1.084	1.084	1.078	0.981	1.002	0.97	0.918	1.019	1.005	0.875	0.866	0.887	0.9	0.895	0.808	0.846	0.854	0.884	0.943	1.031	0.968	0.916	0.97	1.069	1.035	0.927	0.857	0.935	0.885	0.962	1.009	0.985	1.059	1.277	1.144	1.15	1.089	1.042	1.026	0.955
Eif4e	Sc04R06C03	green	turquoise	lightcyan	brown	blue	0.994	1.095	1.415	1.111	1.057	1.039	1.037	1.003	1	0.912	0.939	0.935	0.741	0.806	0.991	0.914	1.02	1.012	1.126	0.896	0.979	0.886	0.957	1.034	0.829	0.866	0.927	1.08	0.844	0.974	0.929	0.835	0.93	1.112	1.171	0.877	1.422	1.236	1.49	1.161	1.024	0.94	0.9
Apc	Sc04R06C04	cyan	turquoise	violet	pink	blue	1.246	1.144	1.294	1.219	1.187	0.979	1.334	1.173	1.162	1.2	1.327	1.305	0.843	0.915	0.961	1.021	1.132	0.948	1.201	1.068	1.067	0.909	1.17	1.092	1.146	1.122	1.075	1.359	0.971	1.031	0.894	1.294	0.971	1.201	1.795	1.153	1.02	1.275	1.359	1.019	1.403	1.11	1.034
Prkcz	Sc04R06C05	salmon	lightgreen	grey	pink	blue	1.516	1.465	1.277	1.437	1.164	1.492	1.27	1.247	1.389	1.18	1.285	1.046	1.036	0.777	1.165	0.987	1.427	1.262	1.213	1.286	1.139	1.233	1.554	1.269	0.936	0.568	1.165	1.052	0.806	1.293	1.373	0.607	1.061	0.978	1.509	1.401	1.108	1.157	1.192	1.067	1.232	1.118	1.115
Parp1	Sc04R06C06	darkolivegreen	turquoise	grey	black	turquoise	1.128	1.042	1.613	1.463	1.196	1.271	1.214	1.384	1.355	1.374	1.243	1.238	0.936	1.167	1.1	1.113	1.41	1.322	1.267	1.41	1.342	1.271	1.211	1.258	1.279	1.274	1.32	1.44	1.184	1.238	1.204	1.099	1.192	1.384	1.324	1.282	1.621	1.282	1.497	1.416	1.549	1.334	1.438
Egfr	Sc04R06C07	lightcyan	pink	darkolivegreen	blue	turquoise	0.895	1.554	1.49	1.144	1.718	1.216	1.179	1.331	1.133	1.226	1.467	1.012	0.898	0.856	1.023	0.98	4.242	1.033	0.941	1.328	1.106	1.217	0.741	1.069	0.881	1.338	1.378	1.076	1.051	0.853	0.948	1.002	1.08	1.312	1.383	1.088	1.861	1.554	1.567	1.402	1.532	1.419	1.433
Prkcb1	Sc04R06C08	darkslateblue	turquoise	violet	red	cyan	1.279	1.17	1.292	1.285	1.101	1.278	1.195	1.049	1.013	1.009	1.211	1.213	0.918	0.89	0.925	0.951	1.34	1.264	1.215	1.15	1.128	0.951	0.992	1.044	1.095	1.155	1.342	1.287	0.98	1.062	0.98	1.149	1.298	1.364	1.662	1.192	1.184	1.086	1.023	1.009	1.19	1.084	1.011
Rgs2	Sc04R06C09	greenyellow	grey60	grey	magenta	turquoise	1.136	1.094	0.841	0.981	0.809	0.833	0.945	0.89	1.432	1.183	1.21	1.092	0.686	0.584	0.635	0.735	0.752	0.694	0.78	0.654	1.424	1.23	1.139	0.977	0.582	0.77	0.853	0.938	1.207	0.725	0.724	0.712	0.777	0.835	0.753	1.012	0.873	0.876	0.762	0.861	0.718	0.789	0.629
Traf2	Sc04R06C10	blue	turquoise	turquoise	blue	turquoise	3.119	3.582	3.24	2.839	1.559	2.053	1.548	1.476	1.863	2.148	2.4	2.046	2.61	2.263	3.551	3.274	3.598	3.533	4.571	2.44	1.972	1.829	1.964	2.102	4.195	3.688	3.497	6.496	1.244	4.324	1.704		2.808	2.787	2.534	2.218	8.774	10.54	4.805	3.07	5.716	4.649	3.081
Ccr3	Sc04R07C01	yellow	turquoise	black	midnightblue	brown	1.865	2.235	2.411	1.707	2.022	1.828	1.799	2.05	1.305	1.326	1.413	1.405	1.516	1.016	0.988	1.342	2.181	1.804	1.797	1.438	1.423	1.342	1.081	1.398	0.807	0.846	1.004	1.088	1.018	1.102	1.06	1.081	1.274	1.514	1.141	0.544	1.374	1.195	1.054	1.261	1.297	1.216	1.35
Rgs16	Sc04R07C02	sienna3	red	blue	turquoise	brown	1.211	1.263	1.413	1.219	1.039	1.016	1.027	1.347	0.727	1.304	1.169	1.326	0.984	0.964	0.896	0.794	1.155	1.273	0.932	0.975	1.537	1.721	1.348	1.001	0.831	0.794	0.827	1.148	0.961	1.18	1.064	1.569	0.937	1.055	1.09	1.199	1.02	1.045	1.048	0.799	1.434	1.265	1.213
Smpd1	Sc04R07C03	magenta	turquoise	darkgrey	greenyellow	brown	1.549	1.385	1.295	1.152	1.172	1.217	1.015	0.851	1.112	0.902	1.094	1.002	0.734	0.755	0.808	1.004	1.803	1.151	1.283	1.385	1.035	0.958	1.021	1.024	0.699	0.92	0.911	0.927	1.01	1.018	0.703	1.073	0.91	1.056	1.044	0.954	1.188	0.891	0.948	0.948	1.035	1.007	1.013
Tbp	Sc04R07C04	black	brown	turquoise	brown	green	1.619	1.448	1.453	1.047	1.196	1.399	2.501	1.71	1.316	1.195	1.293	1.299	1.011	1.452	1.442	1.667	2.191	3.139	6.224	5.079	2.053	1.373	1.465	1.48	1.141	0.551	1.514	6.886	2.76	3.046	2.825	2.767	1.75	1.69	1.79	1.784	13.56	9.593	11.86	8.771	2.304	2.055	3.126
Dgka	Sc04R07C05	blue	turquoise	darkgrey	brown	green	2.402	2.613	2.643	1.968	1.563	1.546	1.266	1.226	1.031	1.116	1.266	1.08	1.059	1.254	1.736	1.656	1.816	1.714	1.616	1.993	1.095	1.236	1.239	1.527	1.711	1.514	1.472	1.415	1.079	1.445	4.908	0.951	1.362	1.537	1.41	1.338	4.957	4.99	7.482	5.001	2.28	2.27	2.388
Mos	Sc04R07C06	greenyellow	midnightblue	steelblue	brown	brown	1.262	1.405	1.356	1.314	1.438	1.466	1.385	1.338	1.293	1.246	1.232	1.295	0.895	0.888	0.906	0.96	1.406	1.365	1.11	1.126	1.084	1.204	1.201	1.244	1.026	1.114	1.107	1.139	1.138	1.088	1.192	1.191	1.041	1.077	1.159	1.079	1.072	0.925	0.933	1.033	1.299	1.288	1.221
B230120H23Rik	Sc04R07C07	magenta	tan	skyblue3	blue		12.63	7.923	6.739	5.855	3.935	3.474		2.053	4.701	3.496	5.689	5.717	4.061	3.65	4.475	5.739	3.939	2.341	2.171	2.42	2.327	3.219	3.785	3.046	1.791	3.823	4.672		3.795	2.284			3.171	2.478	2.857	4.089	7.278			6.08	3.044	4.682
Eif4e2	Sc04R07C08	lightyellow	magenta	brown	brown	brown	2.271	2.29	2.549	2.282	1.894	1.714	1.664	1.737	2.485	2.025	4.007	2.3	1.752	2.009	1.691	2.029	1.748	1.866	1.714	1.704	1.633	1.574	1.417	1.496	1.98	1.484	1.702	1.505	1.807	1.676	1.387	1.951	1.435	1.582	1.662	1.655	2.965	1.72	3.627	0.833	1.945	1.794	2.834
Rgs19	Sc04R07C09	midnightblue	blue	lightcyan1	brown	green	2.443	2.417	2.687	3.113	1.793	3.478	1.736	1.386	1.188	1.416	1.567	1.357	1.264	1.792	1.506	1.591	1.363	1.466	1.526	1.89	1.247	1.42	1.39	1.266		2.158	2.151	1.841	0.963	1.119	1.65	2.344	1.504	1.729	1.323	1.232	2.074	5.897	8.466	3.807	1.646	1.527	1.367
Adcy3	Sc04R07C10	greenyellow	turquoise	yellow	blue	turquoise	1.886	2.388	3.356	2.146	6.325	4.467	1.4	2.325	1.89	1.636	1.977	1.894	1.091	2.615	1.614	2.91	7.423	6.106	2.523	4.412	1.597	1.707	1.483	2.267	2.308	2.012	2.626	2.705	1.298	4.905	4.102	1.989	2.513	2.078	1.85	2.005	6.979	6.496	2.716	6.451	2.978	1.35	3.109
Creb5	Sc04R08C01	floralwhite	turquoise	black	magenta	blue	1.299	1.186	1.232	1.355	1.344	1.111	1.173	0.961	1.203	1.029	1.165	1.095	1.001	1.064	0.764	0.859	1.251	1.312	1.21	1.281	1.064	1.155	1.321	1.001	0.501	0.472	0.622	0.957	1.281	1.22	0.945	1.139	1.038	1.062	1.063	0.294	0.855	1.023	0.91	0.855	1.065	1.033	1.059
Taf7	Sc04R08C02	green	cyan	paleturquoise	brown	turquoise	2.193	4.106	4.656	4.329	4.02	2.984	1.867	2.092	3.242	1.473	1.859	2.058	1.713	1.738	2.841	2.657	1.873	9.147	1.628	2.495	2.501	0.65	1.493	3.095	4.118	1.29	1.474	3.853	1.535	0.904	1.218	1.699	2.933	1.765	2.718	1.628	6.677	5.33	7.547	3.233	2.287	2.34	2.116
Pik3ca	Sc04R08C03	turquoise	cyan	tan	blue	brown	1.292	0.829	1.354	1.094	1.245	1.231	1.058	0.762	1.116	1.05	1.254	1.073	0.863	0.877	1.194	1.244	1.26	1.901	1.263	1.184	1.231	1.15	1.183	1.096	0.707	0.782	0.95	1.053	0.726	0.826	0.797	0.898	1.11	0.888	1.061	0.978	3.606	1.447	1.713	1.513	1.574	1.597	1.675
Stat1	Sc04R08C04	darkorange	turquoise	lightgreen	blue	blue	1.764	1.751	1.239	1.425	1.254	1.036	1.205	1.259	1.233	0.976	1.185	1.109	1.049	1.03	1.153	1.154	2.272	2.688	1.977	2.08	1.464	1.131	1.246	1.603	1.017	1.148	1.624	1.693	1.019	1.073	1.126	1.156	1.213	1.458	1.384	1.548	2.12	2.196	1.201	1.181	1.723	1.502	1.298
Il15	Sc04R08C05	purple	turquoise	darkmagenta	greenyellow	brown	1.518	1.289	1.615	1.405	1.231	1.221	1.02	1.101	1.045	1.114	1.262	1.165	0.88	0.927	0.995	1.055	1.268	1.16	1.268	1.225	1.023	0.96	1.107	1.068	1.06	0.979	1.026	1.167	0.962	0.966	0.989	1.126	0.991	1.05	1.037	1.021	1.398	1.012	1.014	1.013	1.212	1.04	1.203
Atf3	Sc04R08C06	green	turquoise	turquoise	brown	pink	0.371	0.431		0.219	0.262	0.445	0.318	0.336	0.353	0.374	0.545	0.383	0.263	0.235	0.42	0.487	0.988	0.743	1.137	1.17	0.513	0.535	0.653	0.649	0.772	0.973	0.894	1.067	0.6	0.719	0.862	0.873	0.695	0.476	0.608	0.662	1.965	1.187	2.14	0.826	1.047	0.676	0.861
Dvl3	Sc04R08C07	blue	purple	salmon	turquoise	brown	1.55	1.673	1.93	1.91	1.426	1.289	1.386	1.087	1.256	1.377	1.223	1.258	1.232	1.224	1.339	1.127	1.315	1.224	1.366	1.132	1.134	1.124	1.123	1.25	1.147	1.128	1.482	1.301	0.916	1.194	1.306	1.108	1.562	0.969	1.349	1.341	1.455	1.132	1.298	1.189	1.432	1.655	1.505
Map3k3	Sc04R08C08	midnightblue	turquoise	lightgreen	blue	turquoise	1.522	1.172	1.379	1.3	1.139	1.527	1.043	1.015	1.252	0.972	1.112	1.14	0.85	0.772	0.971	0.911	1.249	1.235	1.512	1.236	1.639	1.105	1.032	1.271	0.921	1.222	1.336	1.492	0.924	1.177	1.04	1.152	1.243	1.093	1.051	1.371	2.1	2.207	1.657	1.386	2.049	1.958	1.758
Casp4	Sc04R08C09	blue	turquoise	lightcyan	blue	turquoise	1.44	1.569	1.637	1.592	1.278	1.121	1.09	1.122	1.212	1.134	1.408	1.172	0.892	1.089	1.079	0.997	1.894	1.989	1.642	1.716	1.168	1.204	1.047	1.225	1.065	1.219	1.424	1.601	1.133	1.275	1.289	1.175	1.3	1.685	1.448	1.376	2.172	1.626	1.387	2.08	2.162	1.678	1.622
Kcnq1	Sc04R08C10	pink	turquoise	blue	red	brown	1.588	2.036	1.854	2.299	1.591	1.41	1.289	1.56	1.793	1.741	2.078	1.783	1.329	1.479	1.387	1.795	2.941	3.495	2.784	4.3	1.726	1.414	1.404	1.958	1.973	2.099	2.271	2.288	1.258	1.246	1.395	1.337	2.239	2.18	1.778	2.151	2.568	1.589	1.181	1.117	2.329	1.687	1.865
Ptp4a3	Sc04R09C01	paleturquoise	turquoise	darkolivegreen	blue	red	1.772	1.92	1.84	1.755	1.598	1.694	1.98	1.325	1.546	1.205	1.653	1.534	1.599	1.193	1.465	1.531	2.892	2.694	2.725	1.943	1.616	1.59	1.608	1.496	1.269	1.43	1.835	1.404	1.296	1.264	1.385	1.419	1.762	1.898	1.7		2.47	1.956	1.861	1.711	1.592	1.429	1.384
fosB	Sc04R09C02	tan	turquoise	darkgreen	blue	turquoise	1.182	0.785	0.712	0.75	0.647	0.757	0.923	1.067	0.819	0.73	0.766	0.582	0.625	0.57	0.686	0.657	2.216	2.335	1.703	1.13	1.279	1.024	1.099	1.023	0.611	0.969	1.147	1.531	0.765	1.451	1.273	0.923	1.182	0.986	1.072	0.0769	1.496	1.261	1.612	1.076	1.126	0.524	0.562
Wnt3a	Sc04R09C03	royalblue	midnightblue	grey	black	blue	0.955	0.972	1.013	0.92	1.282	1.044	0.812	0.77	0.807	0.905	0.826	0.934	0.705	0.668	0.802	1.143	1.203	1.234	1.061	0.765	0.908	0.909	0.982	1.033	0.841	0.829	0.922	0.873	0.81	0.856	0.88	1.243	0.909	0.945	1.074	0.932	0.943	0.861	0.858	0.971	0.94	0.854	0.964
Calm1	Sc04R09C04	cyan	cyan	tan	turquoise	blue	1.06	1.118	1.071	1.103	1.171	1.428	1.085	1.249	1.184	1.116	1.179	1.145	0.704	0.721	0.891	0.866	1.192	2.419	1.067	1.052	0.857	0.857	0.908	0.989	0.834	0.859	0.965	0.966	0.852	0.891	0.902	0.831	0.956	0.98	1.005	1.018	0.945	0.97	0.863	0.8	1.088	1.108	0.969
Htr3a	Sc04R09C05	blue	black	brown	blue	turquoise	14.84	18.49	15.86	15.46	3.244	5.966	3.149	7.088	4.053	6.565	3.613	10.19	8.123	7.452	10.57	9.498	4.601	4.187	4.368	4.177	2.579	3.24	3.874	4.604	12.5	6.822	3.282	4.543	2.661	3.856	5.689	8.255	4.243	4.664	6.074	8.436	12.63	4.683	3.1	2.55	6.496	6.415	6.589
Crkl	Sc04R09C06	lightyellow	turquoise	white	turquoise	blue	1.705	1.673	1.926	1.618	1.695	1.635	1.544	1.62	1.771	1.567	2.347	2.123	1.408	1.571	2.137	2.251	5.509	3.729	2.938	2.453	1.628	1.922	1.432	1.433	1.68	1.098	1.251	1.165	1.485	1.425	1.249	1.409	1.499	1.347	1.284	1.201	0.383	0.354	0.341	0.39	1.765	1.337	1.344
Casp3	Sc04R09C07	darkorange	turquoise	tan	cyan	turquoise	1.296	1.363	1.149	1.122	0.963	1.134	1.217	1.322	1.047	1.019	1.208	1.084	1.051	0.973	1.256	1.304	1.933	1.498	1.588	1.712	1.096	0.965	1.318	1.254	0.915	1.083	1.257	1.442	1.054	0.926	1.075	1.083	1.482	1.31	1.571	1.477	1.537	1.314	1.118	1.144	1.484	1.193	0.951
Lhx1	Sc04R09C08	floralwhite	turquoise	salmon	blue	tan	0.901	0.781	0.863	0.979	0.93	0.763	0.961	0.718	0.935	0.718	0.944	0.815	0.607	0.716	0.798	0.737	1.231	0.94	1.164	1.17	1.074	0.898	0.897	0.917	0.821	0.91	1.092	0.977	0.657	0.665	0.792	0.714	1.089	0.872	1.134	0.863	1.636	1.291	1.04	0.855	1.031	0.989	0.905
Camk4	Sc04R09C09	blue	turquoise	lightgreen	brown	brown	1.491	4.661	2.758	3.573	2.553	2.529	1.786	3.212	2.198	1.89	2.445	1.946	1.134	0.921	1.372	1.885	3.305	3.672	5.132	5.753	1.958	2.005	3.589	1.423	0.873	1.787	2.311	2.422	0.928	2.165	2.211	1.241	1.96	1.71	2.048	1.94	2.437	3.094	5.566	1.627	2.908	2.123	1.939
Selenbp2	Sc04R09C10	darkred	turquoise	cyan	red	brown	4.28	2.308	3.171	6.093	1.736	1.379	1.332	1.23	1.916	1.662	1.936	1.951	1.754	1.361	1.595	3.207	6.893	5.783	4.535	3.959	2.204	1.353	1.788	1.943	2.151	2.39	1.956	2.581	1.334	1.144	1.254	1.268	3.252	3.192	2.428	1.761	5.286	3.287	2.151	1.994	5.595	2.621	1.675
Tcfe2a	Sc04R10C01	magenta	turquoise	brown	turquoise	brown	1.639	1.38	1.313	1.387	1.366	1.135	1.106	1.043	1.365	1.147	1.212	1.17	1.277	1.098	1.092	1.184	1.43	1.63	1.512	1.8	1.042	1.388	1.188	1.353	0.771	0.872	1.262	1.036	1.114	1.018	1.178	0.91	1.312	1.148	1.103		1.415	1.264	1.248	0.817	1.169	1.267	1.294
Scg5	Sc04R10C02	brown	brown	black	turquoise	yellow	1.05	1.027	1.018	1.066	1.089	1.143	1.02	1.096	1.12	1.066	1.226	1.136	0.886	0.885	0.934	0.863	1.277	1.299	1.594	1.546	0.963	0.944	0.929	0.974	0.902	0.901	0.998	1.004	0.984	0.921	1.016	1.136	0.961	0.988	1.033	0.817	0.896	0.918	0.924	0.861	0.824	0.804	0.807
Pold3	Sc04R10C03	blue	midnightblue	blue	blue	cyan	1.539	1.841	1.78	1.594	1.509	1.518	1.41	1.387	1.383	1.433	1.605	1.487	1.179	1.225	1.413	1.356	1.432	1.571	1.341	1.38	1.342	1.381	1.398	1.471	1.415	1.37	1.443	1.4	1.47	1.454	1.473	1.513	1.333	1.438	1.356	1.184	1.569	1.486	1.571	1.338	1.584	1.351	1.423
Mmp2	Sc04R10C04	grey60	turquoise	magenta	blue	black	1.924	1.741	2.915	4.408	1.541	2.102	1.804	2.991	1.718	1.609	1.801	1.779	1.562	1.564	1.685	2.212	4.195	6.058	2.5	6.35	3.758	1.856	1.587	1.556	5.24	1.384	1.709	1.704	1.045	1.078	1.355	1.354	2.658	2.408	2.543	1.954	2.97	1.966	1.888	1.724	1.928	1.775	1.891
Farp2	Sc04R10C05	brown	turquoise	lightsteelblue1	green	brown	2.159	2.26	2.195	2.173	1.603	0.983	2.288	1.903	1.258	1.515	1.408	1.229	1.692	1.025	1.705	1.706	5.757	3.718	3.619	3.796	1.856	2.494	0.932	2.084	2.27	1.538	1.068	1.536	1.251	0.879	1.952	1.144	1.984	1.982	1.87	1.748	2.911	2.09	2.423	1.456	2.253	2.942	1.38
Pold2	Sc04R10C06	brown	turquoise	darkgreen	brown	turquoise	4.512	4.537	7.303	7.557	2.178	2.224	3.27	3.821	2.204	2.429	2.173	3.326	2.235	2.27	2.404	4.292	8.952	5.393	7.237	9.43	5.14	3.804	2.485	4.682	2.094	3.46	3.064	3.186	2.575	3.211	2.816	3.085	2.656	3.232	3.355	1.084	8.914	4.797	10.76	10.17	3.271	3.229	2.741
Pold1	Sc04R10C07	blue	turquoise	salmon	greenyellow	pink	1.712	2.776	2.616	2.481	1.26	1.454	1.033	1.286	1.208	1.41	1.399	1.261	1.011	0.999	1.092	1.069	2.212	1.683	1.25	2.056	1.209	0.9	1.177	1.127	0.973	0.979	1.078	1.228	0.882	0.967	1.025	0.931	1.414	1.104	1.156	1.12	1.42	0.996	1.259	0.795	1.205	1.006	1.206
Gpx4	Sc04R10C08	blue	turquoise	skyblue	yellow	turquoise	1.48	2.144	1.564	2.552	1.467	1.358	0.886	0.966	1.16	1.086	1.144	1.787	0.969	1.237	1.178	1.187	1.515	2.655	1.398	1.468	1.034	0.85	1.088	1.496	0.934	1.365	0.939	1.344	1.168	0.92	0.764	1.15	1.142	1.068	1.056	1.097	1.176	1.388	1.2	0.739	0.802	0.999	0.968
App	Sc04R10C09	darkgreen	turquoise	royalblue	red	turquoise	1.229	1.262	1.294	1.347	0.722	0.73	0.823	0.957	1.121	1.304	1.002	1.76	0.748	0.889	0.709	1.083	1.952	1.286	1.474	2.029	1.196	1.179	0.952	1.092	1.137	1.073	1.008	1.024	0.712	0.831	0.814	0.839	0.962	0.961	1.193	1.024	1.146	0.937	1.243	0.89	1.393	0.833	0.749
Mlh3	Sc04R10C10	skyblue3	turquoise	darkgrey	blue	turquoise		5.881	7.294	6.488	1.594	2.421	4.774	4.365	5.709	3.219	4.137	6.534	3.975	5.171	4.091	3.662	3.636	3.305	2.026	2.277	2.255	3.804	2.574	6.012	3.58	2.477	2.962	4.505	0.374	2.854		1.108	2.078	3.154		2.689	3.988	1.966	3.839	1.373	3.127	1.776	2.255
Rbl2	Sc04R11C01	yellow	turquoise	turquoise	tan	purple	1.087	1.023	1.098	0.96	0.978	0.918	0.956	1.123	0.885	0.75	0.953	0.815	1.003	0.766	1.036	1.145	1.254	1.385	1.234	1.433	1.051	0.9	1.062	1.52	0.783	0.851	0.865	1.6	0.781	1.007	0.89	1.22	0.961	0.887	1.047	0.985	1.146	0.972	1.685	1.624	1.312	1.284	1.015
Tpp2	Sc04R11C02	saddlebrown	turquoise	green	brown	brown	1.018	1.104	1.017	1.204	0.96	1.158	1.183	1.319	1.053	1.23	1.116	0.943	0.907	0.953	0.969	0.991	1.562	1.326	1.169	1.212	0.991	1.088	0.962	0.934	0.956	1.005	1.036	1.005	0.831	1.09	0.861	0.962	1.035	1.067	1.061	0.799	1.736	1.715	1.695	1.312	1.183	1.302	1.052
Cdh3	Sc04R11C03	purple	turquoise	black	greenyellow	brown	1.874	1.35	1.873	1.287	1.332	1.272	1.202	1.25	1.314	1.195	1.439	1.251	0.854	0.874	0.93	1.187	1.451	1.275	1.18	1.247	1.032	1.169	1.013	1.248	0.916	0.827	0.758	1.005	1.099	1.03	1.186	1.103	1.22	1.404	1.143	0.689	1.054	0.905	1.035	0.908	1.024	1.077	1.098
Fmo2	Sc04R11C04	green	greenyellow	yellow	blue	pink	1.126	0.777	0.358	0.681	0.971	0.801	0.704	0.802	1.071	0.89	0.971	0.938	1.009	1.136	1.258	1.347	1.36	1.078	2.311	1.308	1.143	0.797	1.06	1.367	0.986	0.645	1.174	1.211	0.686	2.081	1.146	0.869	1.458	1.031	1.36	1.1	3.611	1.836	1.417	2.433	1.693	1.648	1.984
Pold4	Sc04R11C05	cyan	turquoise	salmon	blue	brown	1.015	1.071	1.038	1.059	1.003	1.68	0.958	1.063	0.849	0.943	1.083	1.056	0.815	0.821	1.01	1.21	1.546	1.246	1.303	1.35	1.086	0.956	1.174	1.141	0.973	1.073	1.088	1.254	0.823	0.821	1.03	1.073	1.254	1.036	1.161	0.788	1.24	1.132	1.091	1.142	1.081	1.037	1.053
Arf1	Sc04R11C06	brown	turquoise	turquoise	magenta	yellow	1.735	1.823	2.065	1.833	1.284	1.187	1.474	1.347	1.413	1.025	1.251	1.305	1.15	0.937	1.332	1.351	1.712	1.553	1.618	1.662	1.338	1.382	1.16	1.201	1.37	1.227	1.218	1.864	1.318	1.208	1.263	1.536	1.394	1.065	1.555	0.865	1.295	1.306	1.28	1.233	1.135	1.238	1.151
Sox1	Sc04R11C07	grey60	darkturquoise	black	turquoise	blue	1.624	0.941	1.273	1.758	1.237	1.361	1.322	1.562	1.274	1.018	1.315	1.203	0.908	0.95	1.013	1.109	1.434	1.219	1.823	1.002	1.25	1.357	1.355	1.548	1.021	0.79	0.94	1.337	1.488	1.17	1.119	1.428	0.936	1.208	1.26	0.873	1.123	1.099	0.992	0.819	1.375	1.303	1.227
Arhgef1	Sc04R11C08	darkolivegreen	turquoise	black	red	brown	1.645	1.574	2.034	1.899	1.719	1.586	1.479	1.683	1.602	1.687	1.776	1.69	1.109	1.101	1.19	1.407	2.259	2.41	1.562	2.202	1.42	1.242	1.211	1.463	1.283	1.646	1.448	1.479	1.089	1.16	1.206	1.333	1.395	1.291	1.358	1.702	2.016	1.593	1.624	1.394	2.235	1.754	1.551
[truncated: 17 more columns]
